# Supplementary material for: Anisakis sensitization in different population groups and public health impact: A systematic review
Source: PLoS One. 2018 Sep 20;13(9):e0203671. doi: 10.1371/journal.pone.0203671 (PMC6147426; doi:10.1371/journal.pone.0203671)
Supplement: S1 Database — (ZIP) [file pone.0203671.s001.zip]

Archive with 3 entries (2 files):
- database.xlsx
- __MACOSX/
- __MACOSX/._database.xlsx
