# Supplementary material for: Anisakis sensitization in different population groups and public health impact: A systematic review
Source: PLoS One. 2018 Sep 20;13(9):e0203671. doi: 10.1371/journal.pone.0203671 (PMC6147426; doi:10.1371/journal.pone.0203671)
Supplement: S1 Database — (ZIP) [file pone.0203671.s001.zip › database.xlsx]

## Sheet: from database search
included by title screening	included by abstract screening	included by full text screening
			The Anisakis Transcriptome Provides a Resource for Fundamental and Applied Studies on Allergy-Causing Parasites.,"/pubmed/27472517","Baird FJ, Su X, Aibinu I, Nolan MJ, Sugiyama H, Otranto D, Lopata AL, Cantacessi C.","PLoS Negl Trop Dis. 2016 Jul 29	10(7):e0004845. doi: 10.1371/journal.pntd.0004845. eCollection 2016 Jul.","PLoS Negl Trop Dis. 2016","PubMed","citation","PMID:27472517 | PMCID:PMC4966942","pubmed","27472517","create date:2016/07/30 | first author:Baird FJ",
			Anisakis - immunology of a foodborne parasitosis.,"/pubmed/27428817","Nieuwenhuizen NE.","Parasite Immunol. 2016 Sep	38(9):548-57. doi: 10.1111/pim.12349. Review.","Parasite Immunol. 2016","PubMed","citation","PMID:27428817","pubmed","27428817","create date:2016/07/19 | first author:Nieuwenhuizen NE",
			Nonoccupational Airborne-Induced Anaphylaxis Caused by Anisakis simplex.,"/pubmed/27326991","Barbarroja-Escudero J, Sanchez-Gonzalez MJ, Antolin-Amerigo D, Rodriguez-Rodriguez M, Alvarez-Mon M.","J Investig Allergol Clin Immunol. 2016	26(3):196-7. doi: 10.18176/jiaci.0055. No abstract available. ","J Investig Allergol Clin Immunol. 2016","PubMed","citation","PMID:27326991","pubmed","27326991","create date:2016/06/22 | first author:Barbarroja-Escudero J",
			Unexpected cause of urticaria.,"/pubmed/27078599","Kondo T, Terada K.","Med J Aust. 2016 Apr 18	204(7):266. No abstract available. ","Med J Aust. 2016","PubMed","citation","PMID:27078599","pubmed","27078599","create date:2016/04/15 | first author:Kondo T",
			Ani s 11-Like Protein Is a Pepsin- and Heat-Resistant Major Allergen of Anisakis spp. and a Valuable Tool for Anisakis Allergy Component-Resolved Diagnosis.,"/pubmed/27049862","Carballeda-Sangiao N, RodrÃ­guez-Mahillo AI, Careche M, Navas A, Caballero T, Dominguez-Ortega J, Jurado-Palomo J, GonzÃ¡lez-MuÃ±oz M.","Int Arch Allergy Immunol. 2016	169(2):108-12. doi: 10.1159/000444981. Epub 2016 Apr 7.","Int Arch Allergy Immunol. 2016","PubMed","citation","PMID:27049862","pubmed","27049862","create date:2016/04/07 | first author:Carballeda-Sangiao N",
			Component-resolved diagnosis in anaphylaxis.,"/pubmed/26945180","Cardona V, Ansotegui IJ.","Curr Opin Allergy Clin Immunol. 2016 Jun	16(3):244-9. doi: 10.1097/ACI.0000000000000261.","Curr Opin Allergy Clin Immunol. 2016","PubMed","citation","PMID:26945180","pubmed","26945180","create date:2016/03/06 | first author:Cardona V",
1	1	1	High prevalence of Anisakis simplex hypersensitivity and allergy in Sicily, Italy.,"/pubmed/26815707","Heffler E, Sberna ME, Sichili S, Intravaia R, Nicolosi G, Porto M, Liuzzo MT, Picardi G, Fichera S, Crimi N.","Ann Allergy Asthma Immunol. 2016 Feb	116(2):146-50. doi: 10.1016/j.anai.2015.12.014.","Ann Allergy Asthma Immunol. 2016","PubMed","citation","PMID:26815707","pubmed","26815707","create date:2016/01/28 | first author:Heffler E",
			Chronic spontaneous urticaria and internal parasites--a systematic review.,"/pubmed/26648083","Kolkhir P, Balakirski G, Merk HF, Olisova O, Maurer M.","Allergy. 2016 Mar	71(3):308-22. doi: 10.1111/all.12818. Epub 2015 Dec 28. Review.","Allergy. 2016","PubMed","citation","PMID:26648083","pubmed","26648083","create date:2015/12/10 | first author:Kolkhir P",
			Cloning and characterization of tropomyosin from the mite Chortoglyphus arcuatus.,"/pubmed/26522591","LÃ³pez-Matas MA, Iraola V, Moya R, Vailes LD, PomÃ©s A, Boquete M, FernÃ¡ndez-Caldas E, Arlian LG, Chapman M, CarnÃ©s J.","Mol Immunol. 2015 Dec	68(2 Pt C):634-40. doi: 10.1016/j.molimm.2015.10.004. Epub 2015 Oct 29.","Mol Immunol. 2015","PubMed","citation","PMID:26522591","pubmed","26522591","create date:2015/11/03 | first author:LÃ³pez-Matas MA",
1	1	1	Previous Exposure to the Fish Parasite Anisakis as a Potential Risk Factor for Gastric or Colon Adenocarcinoma.,"/pubmed/26448021","Garcia-Perez JC, RodrÃ­guez-Perez R, Ballestero A, Zuloaga J, Fernandez-Puntero B, Arias-DÃ­az J, Caballero ML.","Medicine (Baltimore). 2015 Oct	94(40):e1699. doi: 10.1097/MD.0000000000001699.","Medicine (Baltimore). 2015","PubMed","citation","PMID:26448021 | PMCID:PMC4616760","pubmed","26448021","create date:2015/10/09 | first author:Garcia-Perez JC",
			Solitary Hepatic Eosinophilic Granuloma Accompanied by Eosinophilia Without Parasitosis: Report of a Case.,"/pubmed/26414822","Yamamoto T, Miyazaki T, Kurashima Y, Ohata K, Okawa M, Tanaka S, Uenishi T, Miyaji K, Fukumoto N.","Int Surg. 2015 Jun	100(6):1011-7. doi: 10.9738/INTSURG-D-14-00126.1.","Int Surg. 2015","PubMed","citation","PMID:26414822 | PMCID:PMC4587499","pubmed","26414822","create date:2015/09/29 | first author:Yamamoto T",
			Tolerability to dogfish in children with fish allergy.,"/pubmed/26337570","Calderon-Rodriguez S, Pineda F, Perez R, MuÃ±oz C.","Allergol Immunopathol (Madr). 2016 Mar-Apr	44(2):167-9. doi: 10.1016/j.aller.2015.05.007. Epub 2015 Sep 1.","Allergol Immunopathol (Madr). 2016","PubMed","citation","PMID:26337570","pubmed","26337570","create date:2015/09/05 | first author:Calderon-Rodriguez S",
			Seafood Allergy, Toxicity, and Intolerance: A Review.,"/pubmed/26252073","Prester L.","J Am Coll Nutr. 2016	35(3):271-83. doi: 10.1080/07315724.2015.1014120. Epub 2015 Aug 7. Review.","J Am Coll Nutr. 2016","PubMed","citation","PMID:26252073","pubmed","26252073","create date:2015/08/08 | first author:Prester L",
			Foods, Drugs and Environmental Factors: Novel Kounis Syndrome Offenders.,"/pubmed/26134186","Kounis NG, Giannopoulos S, Soufras GD, Kounis GN, Goudevenos J.","Intern Med. 2015	54(13):1577-82. doi: 10.2169/internalmedicine.54.3684. Epub 2015 Jul 1. Review.","Intern Med. 2015","PubMed","citation","PMID:26134186","pubmed","26134186","create date:2015/07/03 | first author:Kounis NG",
			Diamine oxidase levels in different chronic urticaria phenotypes.,"/pubmed/25982580","Daschner A, GonzÃ¡lez-FernÃ¡ndez J, Valls A, de Frutos C, Rodero M, CuÃ©llar C.","Allergol Immunopathol (Madr). 2015 Nov-Dec	43(6):593-600. doi: 10.1016/j.aller.2015.01.009. Epub 2015 May 13.","Allergol Immunopathol (Madr). 2015","PubMed","citation","PMID:25982580","pubmed","25982580","create date:2015/05/20 | first author:Daschner A",
			In vivo and in vitro testing with rAni s 1 can facilitate diagnosis of Anisakis simplex allergy.,"/pubmed/25668895","MartÃ­nez-Aranguren RM, Gamboa PM, GarcÃ­a-Lirio E, Asturias J, Goikoetxea MJ, Sanz ML.","J Investig Allergol Clin Immunol. 2014	24(6):431-8.","J Investig Allergol Clin Immunol. 2014","PubMed","citation","PMID:25668895","pubmed","25668895","create date:2015/02/12 | first author:MartÃ­nez-Aranguren RM",
			Fish-allergic patients may be able to eat fish.,"/pubmed/25666551","Mourad AA, Bahna SL.","Expert Rev Clin Immunol. 2015 Mar	11(3):419-30. doi: 10.1586/1744666X.2015.1009896. Epub 2015 Feb 10. Review.","Expert Rev Clin Immunol. 2015","PubMed","citation","PMID:25666551","pubmed","25666551","create date:2015/02/11 | first author:Mourad AA",
			[Two cases of allergies due to Anisakis simplex, positive to specific IgE for Ani s 12 allergen].,"/pubmed/25634460","Kinoshita Y, Fujimoto K, Lee M, Shinohara R, Kobayashi Y, Kawana S, Saeki H.","Arerugi. 2014 Dec	63(10):1348-52. Japanese. ","Arerugi. 2014","PubMed","citation","PMID:25634460","pubmed","25634460","create date:2015/01/31 | first author:Kinoshita Y",
			TLR2-dependent amelioration of allergic airway inflammation by parasitic nematode type II MIF in mice.,"/pubmed/25559209","Cho MK, Park MK, Kang SA, Park SK, Lyu JH, Kim DH, Park HK, Yu HS.","Parasite Immunol. 2015 Apr	37(4):180-91. doi: 10.1111/pim.12172.","Parasite Immunol. 2015","PubMed","citation","PMID:25559209","pubmed","25559209","create date:2015/01/07 | first author:Cho MK",
			Relationships between T cell and IgE/IgG4 epitopes of the Anisakis simplex major allergen Ani s 1.,"/pubmed/25495594","Garcia Alonso M, Caballero ML, Umpierrez A, Lluch-Bernal M, Knaute T, RodrÃ­guez-PÃ©rez R.","Clin Exp Allergy. 2015 May	45(5):994-1005. doi: 10.1111/cea.12474.","Clin Exp Allergy. 2015","PubMed","citation","PMID:25495594","pubmed","25495594","create date:2014/12/17 | first author:Garcia Alonso M",
			Kounis syndrome after ingestion of undercooked fish: new role of intracoronary imaging techniques.,"/pubmed/25449493","MejÃ­a-RenterÃ­a HD, Viana-Tejedor A, SÃ¡nchez-Enrique C, Nombela L, Herrera JP, Ruiz-Mateos B, NÃºÃ±ez-Gil IJ, Vivas D, FernÃ¡ndez-Ortiz A, Macaya C.","Int J Cardiol. 2014 Dec 15	177(2):e58-60. doi: 10.1016/j.ijcard.2014.09.161. Epub 2014 Oct 5. No abstract available. ","Int J Cardiol. 2014","PubMed","citation","PMID:25449493","pubmed","25449493","create date:2014/12/03 | first author:MejÃ­a-RenterÃ­a HD",
			Allergenicity of two Anisakis simplex allergens evaluated in vivo using an experimental mouse model.,"/pubmed/25300761","Cho MK, Park MK, Kang SA, Caballero ML, Perez-Pinar T, Rodriguez-Perez R, Ock MS, Cha HJ, Hong YC, Yu HS.","Exp Parasitol. 2014 Nov	146:71-7. doi: 10.1016/j.exppara.2014.09.008. Epub 2014 Oct 6.","Exp Parasitol. 2014","PubMed","citation","PMID:25300761","pubmed","25300761","create date:2014/10/11 | first author:Cho MK",
1			Allergic reactions to Anisakis found in fish.,"/pubmed/25039016","Nieuwenhuizen NE, Lopata AL.","Curr Allergy Asthma Rep. 2014 Aug	14(8):455. doi: 10.1007/s11882-014-0455-3. Review.","Curr Allergy Asthma Rep. 2014","PubMed","citation","PMID:25039016","pubmed","25039016","create date:2014/07/21 | first author:Nieuwenhuizen NE",
			Positive associations between infections of Toxoplasma gondii and seropositivity with Anisakis simplex in human patients suffering from chronic urticaria.,"/pubmed/24991841","FernÃ¡ndez-FÃ­gares V, Rodero M, Valls A, De Frutos C, Daschner A, CuÃ©llar C.","J Helminthol. 2015 Nov	89(6):707-13. doi: 10.1017/S0022149X14000480. Epub 2014 Jul 3.","J Helminthol. 2015","PubMed","citation","PMID:24991841","pubmed","24991841","create date:2014/07/06 | first author:FernÃ¡ndez-FÃ­gares V",
1			Anisakis/Ascaris IgE ratio improves specificity for the diagnosis of Anisakis simplex sensitization in travellers and immigrants.,"/pubmed/24911935","Carballeda-Sangiao N, RodrÃ­guez-Mahillo AI, Puente S, GutiÃ©rrez MT, Moneo I, GonzÃ¡lez-MuÃ±oz M.","Acta Trop. 2014 Oct	138:1-4. doi: 10.1016/j.actatropica.2014.05.020. Epub 2014 Jun 6.","Acta Trop. 2014","PubMed","citation","PMID:24911935","pubmed","24911935","create date:2014/06/10 | first author:Carballeda-Sangiao N",
			Clinical characteristics of gastroallergic anisakiasis and diagnostic implications of immunologic tests.,"/pubmed/24843798","Chung YB, Lee J.","Allergy Asthma Immunol Res. 2014 May	6(3):228-33. doi: 10.4168/aair.2014.6.3.228. Epub 2014 Feb 21.","Allergy Asthma Immunol Res. 2014","PubMed","citation","PMID:24843798 | PMCID:PMC4021241","pubmed","24843798","create date:2014/05/21 | first author:Chung YB",
			Transient prominent elevation of circulating thymus and activation-regulated chemokine/CCL17 after food-induced anaphylaxis.,"/pubmed/24814296","Dainichi T, Toda K, Kabashima K, Miyachi Y.","J Dermatol. 2014 Jun	41(6):561-2. doi: 10.1111/1346-8138.12494. Epub 2014 May 10. No abstract available. ","J Dermatol. 2014","PubMed","citation","PMID:24814296","pubmed","24814296","create date:2014/05/13 | first author:Dainichi T",
			Proteomic profiling and characterization of differential allergens in the nematodes Anisakis simplex sensu stricto and A. pegreffii.,"/pubmed/24723494","Arcos SC, Ciordia S, Roberston L, Zapico I, JimÃ©nez-Ruiz Y, Gonzalez-MuÃ±oz M, Moneo I, Carballeda-Sangiao N, Rodriguez-Mahillo A, Albar JP, Navas A.","Proteomics. 2014 Jun	14(12):1547-68. doi: 10.1002/pmic.201300529. Epub 2014 May 21.","Proteomics. 2014","PubMed","citation","PMID:24723494","pubmed","24723494","create date:2014/04/12 | first author:Arcos SC",
			Identification of autoclave-resistant Anisakis simplex allergens.,"/pubmed/24680072","Carballeda-Sangiao N, Olivares F, Rodriguez-Mahillo AI, Careche M, Tejada M, Moneo I, GonzÃ¡lez-MuÃ±oz M.","J Food Prot. 2014 Apr	77(4):605-9. doi: 10.4315/0362-028X.JFP-13-278.","J Food Prot. 2014","PubMed","citation","PMID:24680072","pubmed","24680072","create date:2014/04/01 | first author:Carballeda-Sangiao N",
			Component-resolved diagnosis (CRD): Is it worth it? frequency and differentiation in rhinitis patients with mite reactivity.,"/pubmed/24659159","Mohamad Yadzir ZH, Misnan R, Abdullah N, Bakhtiar F, Leecyous B, Murad S.","Iran J Allergy Asthma Immunol. 2014 Aug	13(4):240-6.","Iran J Allergy Asthma Immunol. 2014","PubMed","citation","PMID:24659159","pubmed","24659159","create date:2014/03/25 | first author:Mohamad Yadzir ZH",
			Relationships between IgE/IgG4 epitopes, structure and function in Anisakis simplex Ani s 5, a member of the SXP/RAL-2 protein family.,"/pubmed/24603892","GarcÃ­a-Mayoral MF, TreviÃ±o MA, PÃ©rez-PiÃ±ar T, Caballero ML, Knaute T, Umpierrez A, Bruix M, RodrÃ­guez-PÃ©rez R.","PLoS Negl Trop Dis. 2014 Mar 6	8(3):e2735. doi: 10.1371/journal.pntd.0002735. eCollection 2014 Mar.","PLoS Negl Trop Dis. 2014","PubMed","citation","PMID:24603892 | PMCID:PMC3945735","pubmed","24603892","create date:2014/03/08 | first author:GarcÃ­a-Mayoral MF",
			Travelling with Anisakis allergens.,"/pubmed/24603096","Ubeira FM.","Int Arch Allergy Immunol. 2014	163(4):243-4. doi: 10.1159/000360361. Epub 2014 Mar 6. No abstract available. ","Int Arch Allergy Immunol. 2014","PubMed","citation","PMID:24603096","pubmed","24603096","create date:2014/03/08 | first author:Ubeira FM",
			Helminth Allergens, Parasite-Specific IgE, and Its Protective Role in Human Immunity.,"/pubmed/24592267","Fitzsimmons CM, Falcone FH, Dunne DW.","Front Immunol. 2014 Feb 14	5:61. doi: 10.3389/fimmu.2014.00061. eCollection 2014. Review.","Front Immunol. 2014","PubMed","citation","PMID:24592267 | PMCID:PMC3924148","pubmed","24592267","create date:2014/03/05 | first author:Fitzsimmons CM",
1			Foodborne anisakiasis and allergy.,"/pubmed/24583228","Baird FJ, Gasser RB, Jabbar A, Lopata AL.","Mol Cell Probes. 2014 Aug	28(4):167-74. doi: 10.1016/j.mcp.2014.02.003. Epub 2014 Feb 27. Review.","Mol Cell Probes. 2014","PubMed","citation","PMID:24583228","pubmed","24583228","create date:2014/03/04 | first author:Baird FJ",
			Oral inoculation of live or dead third-stage larvae of Anisakis simplex in rats suggests that only live larvae induce production of antibody specific to A. simplex.,"/pubmed/24570066","Abe N, Teramoto I.","Acta Parasitol. 2014 Mar	59(1):184-8. doi: 10.2478/s11686-014-0216-4. Epub 2014 Feb 26.","Acta Parasitol. 2014","PubMed","citation","PMID:24570066","pubmed","24570066","create date:2014/02/27 | first author:Abe N",
			Cross-reactivity between Anisakis spp. and wasp venom allergens.,"/pubmed/24525615","RodrÃ­guez-PÃ©rez R, Monsalve RI, GalÃ¡n A, Perez-PiÃ±ar T, Umpierrez A, Lluch-Bernal M, Polo F, Caballero ML.","Int Arch Allergy Immunol. 2014	163(3):179-84. doi: 10.1159/000358060. Epub 2014 Feb 13.","Int Arch Allergy Immunol. 2014","PubMed","citation","PMID:24525615","pubmed","24525615","create date:2014/02/15 | first author:RodrÃ­guez-PÃ©rez R",
1	1	1	Anti-Anisakis IgE seroprevalence in the healthy Croatian coastal population and associated risk factors.,"/pubmed/24516680","Mladineo I, Poljak V, MartÃ­nez-SernÃ¡ndez V, Ubeira FM.","PLoS Negl Trop Dis. 2014 Feb 6	8(2):e2673. doi: 10.1371/journal.pntd.0002673. eCollection 2014 Feb.","PLoS Negl Trop Dis. 2014","PubMed","citation","PMID:24516680 | PMCID:PMC3916232","pubmed","24516680","create date:2014/02/12 | first author:Mladineo I",
			Recurrence of anaphylaxis in a Spanish series.,"/pubmed/24459814","Alonso MA, GarcÃ­a MV, HernÃ¡ndez JE, Moro MM, Ezquerra PE, Ingelmo AR, Albelda CV.","J Investig Allergol Clin Immunol. 2013	23(6):383-91.","J Investig Allergol Clin Immunol. 2013","PubMed","citation","PMID:24459814","pubmed","24459814","create date:2014/01/28 | first author:Alonso MA",
1	1	1	An extended study of seroprevalence of anti-Anisakis simplex IgE antibodies in Norwegian blood donors.,"/pubmed/24219706","Lin AH, Nepstad I, Florvaag E, Egaas E, Van Do T.","Scand J Immunol. 2014 Jan	79(1):61-7. doi: 10.1111/sji.12130.","Scand J Immunol. 2014","PubMed","citation","PMID:24219706","pubmed","24219706","create date:2013/11/14 | first author:Lin AH",
			Specific IgG4: possible role in the pathogenesis and a new marker in the diagnosis of Anisakis-associated allergic disease.,"/pubmed/24219647","Daschner A, FernÃ¡ndez-FÃ­gares V, Rodero M, Valls A, De Frutos C, Ubeira FM, CuÃ©llar C.","Scand J Immunol. 2014 Feb	79(2):120-6. doi: 10.1111/sji.12129.","Scand J Immunol. 2014","PubMed","citation","PMID:24219647","pubmed","24219647","create date:2013/11/14 | first author:Daschner A",
			[Recognition of excretory/secretory antigens of Anisakis type I and evolution of IgE in experimentally infected rats].,"/pubmed/24211134","GÃ³mez-Mateos M, Valero-LÃ³pez A, de la Rubia-Nieto T, Romero-LÃ³pez Mdel C, DÃ­az-SÃ¡ez V.","Enferm Infecc Microbiol Clin. 2014 Oct	32(8):491-6. doi: 10.1016/j.eimc.2013.09.009. Epub 2013 Nov 7. Spanish. ","Enferm Infecc Microbiol Clin. 2014","PubMed","citation","PMID:24211134","pubmed","24211134","create date:2013/11/12 | first author:GÃ³mez-Mateos M",
1			Cross-reactivity and masqueraders in seafood reactions.,"/pubmed/24169056","Banks TA, Gada SM.","Allergy Asthma Proc. 2013 Nov-Dec	34(6):497-503. doi: 10.2500/aap.2013.34.3701. Review.","Allergy Asthma Proc. 2013","PubMed","citation","PMID:24169056","pubmed","24169056","create date:2013/10/31 | first author:Banks TA",
1			Anisakis--a food-borne parasite that triggers allergic host defences.,"/pubmed/23994604","Nieuwenhuizen NE, Lopata AL.","Int J Parasitol. 2013 Nov	43(12-13):1047-57. doi: 10.1016/j.ijpara.2013.08.001. Epub 2013 Aug 27. Review.","Int J Parasitol. 2013","PubMed","citation","PMID:23994604","pubmed","23994604","create date:2013/09/03 | first author:Nieuwenhuizen NE",
			Title,URL,Description,Details,ShortDetails,Resource,Type,Identifiers,Db,EntrezUID,Properties
1	1	1	Cross-sectional study of serum reactivity to Anisakis simplex in healthy adults in Niterói, Brazil.,"/pubmed/23990439","Figueiredo Junior I, Vericimo MA, Cardoso LR, SÃ£o Clemente SC, do Nascimento ER, Teixeira GA.","Acta Parasitol. 2013 Sep	58(3):399-404. doi: 10.2478/s11686-013-0157-3. Epub 2013 Aug 29.","Acta Parasitol. 2013","PubMed","citation","PMID:23990439","pubmed","23990439","create date:2013/08/31 | first author:Figueiredo Junior I",
1			Anisakis allergy component-resolved diagnosis: clinical and immunologic differences between patients from Italy and Spain.,"/pubmed/23817305","Caballero ML, Asero R, Antonicelli L, Kamberi E, Colangelo C, Fazii P, de Burgos C, Rodriguez-Perez R.","Int Arch Allergy Immunol. 2013	162(1):39-44. doi: 10.1159/000351056. Epub 2013 Jun 26.","Int Arch Allergy Immunol. 2013","PubMed","citation","PMID:23817305","pubmed","23817305","create date:2013/07/03 | first author:Caballero ML",
			[Acute abdomen caused by eosinophilic enteritis: six observations].,"/pubmed/23769255","MartÃ­nez-Ubieto F, Bueno-Delgado A, JimÃ©nez-BernadÃ³ T, Santero RamÃ­rez MP, Arribas-Del Amo D, MartÃ­nez-Ubieto J.","Cir Cir. 2013 May-Jun	81(3):237-41. Spanish. ","Cir Cir. 2013","PubMed","citation","PMID:23769255","pubmed","23769255","create date:2013/06/19 | first author:MartÃ­nez-Ubieto F",
			Avidity Studies in Anisakis simplex-Associated Allergic Diseases.,"/pubmed/23762082","CuÃ©llar C, Valls A, de Frutos C, Rodero M, Daschner A.","J Allergy (Cairo). 2013	2013:106781. doi: 10.1155/2013/106781. Epub 2013 May 23.","J Allergy (Cairo). 2013","PubMed","citation","PMID:23762082 | PMCID:PMC3676975","pubmed","23762082","create date:2013/06/14 | first author:CuÃ©llar C",
			Molecular characterization and comparison of four Anisakis allergens between Anisakis simplex sensu stricto and Anisakis pegreffii from Japan.,"/pubmed/23742817","Quiazon KM, Zenke K, Yoshinaga T.","Mol Biochem Parasitol. 2013 Jul	190(1):23-6. doi: 10.1016/j.molbiopara.2013.05.006. Epub 2013 Jun 3.","Mol Biochem Parasitol. 2013","PubMed","citation","PMID:23742817","pubmed","23742817","create date:2013/06/08 | first author:Quiazon KM",
			Anisakis simplex: a new etiological agent of Kounis syndrome.,"/pubmed/23639458","Barbarroja-Escudero J, Rodriguez-Rodriguez M, Sanchez-Gonzalez MJ, Antolin-Amerigo D, Alvarez-Mon M.","Int J Cardiol. 2013 Sep 10	167(6):e187-9. doi: 10.1016/j.ijcard.2013.04.058. Epub 2013 Apr 29. No abstract available. ","Int J Cardiol. 2013","PubMed","citation","PMID:23639458","pubmed","23639458","create date:2013/05/04 | first author:Barbarroja-Escudero J",
			Airborne seafood allergens as a cause of occupational allergy and asthma.,"/pubmed/23575656","Lopata AL, Jeebhay MF.","Curr Allergy Asthma Rep. 2013 Jun	13(3):288-97. doi: 10.1007/s11882-013-0347-y. Review.","Curr Allergy Asthma Rep. 2013","PubMed","citation","PMID:23575656","pubmed","23575656","create date:2013/04/12 | first author:Lopata AL",
			Fish allergy: in review.,"/pubmed/23440653","Sharp MF, Lopata AL.","Clin Rev Allergy Immunol. 2014 Jun	46(3):258-71. doi: 10.1007/s12016-013-8363-1. Review.","Clin Rev Allergy Immunol. 2014","PubMed","citation","PMID:23440653","pubmed","23440653","create date:2013/02/27 | first author:Sharp MF",
			Different fish-eating habits and cytokine production in chronic urticaria with and without sensitization against the fish-parasite Anisakis simplex.,"/pubmed/23435560","Daschner A, FernÃ¡ndez-FÃ­gares V, Valls A, de Frutos C, Rodero M, Ubeira FM, CuÃ©llar C.","Allergol Int. 2013 Jun	62(2):191-201. doi: 10.2332/allergolint.12-OA-0504. Epub 2013 Feb 25.","Allergol Int. 2013","PubMed","citation","PMID:23435560","pubmed","23435560","create date:2013/02/26 | first author:Daschner A",
1	1	1	Sensitization to Anisakis simplex species in the population of northern Morocco.,"/pubmed/23397674","Abattouy N, Valero A, MartÃ­n-SÃ¡nchez J, PeÃ±alver MC, Lozano J.","J Investig Allergol Clin Immunol. 2012	22(7):514-9.","J Investig Allergol Clin Immunol. 2012","PubMed","citation","PMID:23397674","pubmed","23397674","create date:2013/02/13 | first author:Abattouy N",
			Intractable chronic pruritus as the only manifestation of IgE hypersensitivity to Anisakis.,"/pubmed/23158625","Gallo R, Cecchi F, Parodi A.","J Am Acad Dermatol. 2012 Dec	67(6):e261. doi: 10.1016/j.jaad.2012.03.026. No abstract available. ","J Am Acad Dermatol. 2012","PubMed","citation","PMID:23158625","pubmed","23158625","create date:2012/11/20 | first author:Gallo R",
			Anaphylaxis caused by helminths: review of the literature.,"/pubmed/23111963","Minciullo PL, Cascio A, David A, Pernice LM, Calapai G, Gangemi S.","Eur Rev Med Pharmacol Sci. 2012 Oct	16(11):1513-8. Review.","Eur Rev Med Pharmacol Sci. 2012","PubMed","citation","PMID:23111963","pubmed","23111963","create date:2012/11/01 | first author:Minciullo PL",
1	1	1	Anisakis simplex hypersensitivity is associated with chronic urticaria in endemic areas.,"/pubmed/23095317","Ventura MT, Napolitano S, Menga R, Cecere R, Asero R.","Int Arch Allergy Immunol. 2013	160(3):297-300. doi: 10.1159/000339869. Epub 2012 Oct 18.","Int Arch Allergy Immunol. 2013","PubMed","citation","PMID:23095317","pubmed","23095317","create date:2012/10/26 | first author:Ventura MT",
			Anisakis simplex: current knowledge.,"/pubmed/23092000","Pravettoni V, Primavesi L, Piantanida M.","Eur Ann Allergy Clin Immunol. 2012 Aug	44(4):150-6. Review.","Eur Ann Allergy Clin Immunol. 2012","PubMed","citation","PMID:23092000","pubmed","23092000","create date:2012/10/25 | first author:Pravettoni V",
			[A case of an allergic reaction due to Anisakis simplex possibly after the ingestion of squid--successful detection of four A. simplex allergens, Ani s 1, Ani s 2, Ani s 12 and troponin C-like protein].,"/pubmed/23089975","Iijima S, Moriyama T, Ichikawa H, Kobayashi Y, Shiomi K.","Arerugi. 2012 Aug	61(8):1104-10. Japanese. ","Arerugi. 2012","PubMed","citation","PMID:23089975","pubmed","23089975","create date:2012/10/24 | first author:Iijima S",
1	1	1	Prevalence of sensitization to Anisakis simplex among professionally exposed populations in Sicily.,"/pubmed/22524649","Mazzucco W, Lacca G, Cusimano R, Provenzani A, Costa A, Di Noto AM, Massenti MF, Leto-Barone MS, Lorenzo GD, Vitale F.","Arch Environ Occup Health. 2012	67(2):91-7. doi: 10.1080/19338244.2011.578683.","Arch Environ Occup Health. 2012","PubMed","citation","PMID:22524649","pubmed","22524649","create date:2012/04/25 | first author:Mazzucco W",
			Diagnostic utility of components in allergy to Anisakis simplex.,"/pubmed/22448449","Gamboa PM, Asturias J, MartÃ­nez R, AntÃ©para I, JÃ¡uregui I, Urrutia I, FernÃ¡ndez J, Sanz ML.","J Investig Allergol Clin Immunol. 2012	22(1):13-9.","J Investig Allergol Clin Immunol. 2012","PubMed","citation","PMID:22448449","pubmed","22448449","create date:2012/03/28 | first author:Gamboa PM",
1	1	1	IgE sensitization to the fish parasite Anisakis simplex in a Norwegian population: a pilot study.,"/pubmed/22420531","Lin AH, Florvaag E, Van Do T, Johansson SG, Levsen A, Vaali K.","Scand J Immunol. 2012 Apr	75(4):431-5. doi: 10.1111/j.1365-3083.2012.02670.x.","Scand J Immunol. 2012","PubMed","citation","PMID:22420531","pubmed","22420531","create date:2012/03/17 | first author:Lin AH",
1	1	1	Anisakis simplex recombinant allergens increase diagnosis specificity preserving high sensitivity.,"/pubmed/22398334","Caballero ML, Umpierrez A, Perez-PiÃ±ar T, Moneo I, de Burgos C, Asturias JA, RodrÃ­guez-PÃ©rez R.","Int Arch Allergy Immunol. 2012	158(3):232-40. doi: 10.1159/000331581. Epub 2012 Mar 2.","Int Arch Allergy Immunol. 2012","PubMed","citation","PMID:22398334","pubmed","22398334","create date:2012/03/09 | first author:Caballero ML",
			A 24 kDa excretory-secretory protein of Anisakis simplex larvae could elicit allergic airway inflammation in mice.,"/pubmed/22355204","Park HK, Cho MK, Park MK, Kang SA, Kim YS, Kim KU, Lee MK, Ock MS, Cha HJ, Yu HS.","Korean J Parasitol. 2011 Dec	49(4):373-80. doi: 10.3347/kjp.2011.49.4.373. Epub 2011 Dec 16.","Korean J Parasitol. 2011","PubMed","citation","PMID:22355204 | PMCID:PMC3279675","pubmed","22355204","create date:2012/02/23 | first author:Park HK",
			Ani s 1 and Ani s 7 recombinant allergens are able to differentiate distinct Anisakis simplex-associated allergic clinical disorders.,"/pubmed/22249742","CuÃ©llar C, Daschner A, Valls A, De Frutos C, FernÃ¡ndez-FÃ­gares V, AnadÃ³n AM, RodrÃ­guez E, GÃ¡rate T, Rodero M, Ubeira FM.","Arch Dermatol Res. 2012 May	304(4):283-8. doi: 10.1007/s00403-012-1206-8. Epub 2012 Jan 15.","Arch Dermatol Res. 2012","PubMed","citation","PMID:22249742","pubmed","22249742","create date:2012/01/18 | first author:CuÃ©llar C",
			Viability and antigenicity of anisakis simplex after conventional and microwave heating at fixed temperatures.,"/pubmed/22186053","VidaÄek S, De Las Heras C, Solas MT, GarcÃ­a ML, MendizÃ¡bal A, Tejada M.","J Food Prot. 2011 Dec	74(12):2119-26. doi: 10.4315/0362-028X.JFP-11-108.","J Food Prot. 2011","PubMed","citation","PMID:22186053","pubmed","22186053","create date:2011/12/22 | first author:VidaÄek S",
			The Anisakis allergy debate: does an evolutionary approach help?,"/pubmed/22079162","Daschner A, CuÃ©llar C, Rodero M.","Trends Parasitol. 2012 Jan	28(1):9-15. doi: 10.1016/j.pt.2011.10.001. Epub 2011 Nov 11. Review.","Trends Parasitol. 2012","PubMed","citation","PMID:22079162","pubmed","22079162","create date:2011/11/15 | first author:Daschner A",
			A phage display system for the identification of novel Anisakis simplex antigens.,"/pubmed/21893063","LÃ³pez I, Pardo MA.","J Immunol Methods. 2011 Oct 28	373(1-2):247-51. doi: 10.1016/j.jim.2011.08.009. Epub 2011 Aug 27.","J Immunol Methods. 2011","PubMed","citation","PMID:21893063","pubmed","21893063","create date:2011/09/07 | first author:LÃ³pez I",
1	1	1	Anisakis hypersensitivity in Italy: prevalence and clinical features: a multicenter study.,"/pubmed/21851362","AAITO-IFIACI Anisakis Consortium..","Allergy. 2011 Dec	66(12):1563-9. doi: 10.1111/j.1398-9995.2011.02691.x. Epub 2011 Aug 18.","Allergy. 2011","PubMed","citation","PMID:21851362","pubmed","21851362","create date:2011/08/20 | first author:AAITO-IFIACI Anisakis Consortium.",
			Synergism between prior Anisakis simplex infections and intake of NSAIDs, on the risk of upper digestive bleeding: a case-control study.,"/pubmed/21738810","Ubeira FM, AnadÃ³n AM, Salgado A, Carvajal A, Ortega S, Aguirre C, LÃ³pez-Goikoetxea MJ, Ibanez L, Figueiras A.","PLoS Negl Trop Dis. 2011 Jun	5(6):e1214. doi: 10.1371/journal.pntd.0001214. Epub 2011 Jun 28.","PLoS Negl Trop Dis. 2011","PubMed","citation","PMID:21738810 | PMCID:PMC3125143","pubmed","21738810","create date:2011/07/09 | first author:Ubeira FM",
			Infection or rather allergy?,"/pubmed/21612553","Morales MA, Pozio E.","Foodborne Pathog Dis. 2011 Jun	8(6):749. doi: 10.1089/fpd.2011.0880. No abstract available. ","Foodborne Pathog Dis. 2011","PubMed","citation","PMID:21612553","pubmed","21612553","create date:2011/05/27 | first author:Morales MA",
			Different serum cytokine levels in chronic vs. acute Anisakis simplex sensitization-associated urticaria.,"/pubmed/21554330","Daschner A, Rodero M, DE Frutos C, Valls A, Vega F, Blanco C, CuÃ©llar C.","Parasite Immunol. 2011 Jun	33(6):357-62. doi: 10.1111/j.1365-3024.2011.01282.x.","Parasite Immunol. 2011","PubMed","citation","PMID:21554330","pubmed","21554330","create date:2011/05/11 | first author:Daschner A",
			[Protein contact dermatitis: review of 27 cases].,"/pubmed/21497331","HernÃ¡ndez-Bel P, de la Cuadra J, GarcÃ­a R, Alegre V.","Actas Dermosifiliogr. 2011 Jun	102(5):336-43. doi: 10.1016/j.ad.2011.02.005. Epub 2011 Apr 15. Spanish. ","Actas Dermosifiliogr. 2011","PubMed","citation","PMID:21497331","pubmed","21497331","create date:2011/04/19 | first author:HernÃ¡ndez-Bel P",
			Incidence of anaphylaxis and subtypes of anaphylaxis in a general hospital emergency department.,"/pubmed/21462805","Moro Moro M, Tejedor Alonso MA, Esteban HernÃ¡ndez J, MÃºgica GarcÃ­a MV, Rosado Ingelmo A, Vila Albelda C.","J Investig Allergol Clin Immunol. 2011	21(2):142-9.","J Investig Allergol Clin Immunol. 2011","PubMed","citation","PMID:21462805","pubmed","21462805","create date:2011/04/06 | first author:Moro Moro M",
			Ani s 10, a new Anisakis simplex allergen: cloning and heterologous expression.,"/pubmed/21310242","Caballero ML, Umpierrez A, Moneo I, Rodriguez-Perez R.","Parasitol Int. 2011 Jun	60(2):209-12. doi: 10.1016/j.parint.2011.01.003. Epub 2011 Feb 16.","Parasitol Int. 2011","PubMed","citation","PMID:21310242","pubmed","21310242","create date:2011/02/12 | first author:Caballero ML",
			Identification of novel three allergens from Anisakis simplex by chemiluminescent immunoscreening of an expression cDNA library.,"/pubmed/21262386","Kobayashi Y, Ohsaki K, Ikeda K, Kakemoto S, Ishizaki S, Shimakura K, Nagashima Y, Shiomi K.","Parasitol Int. 2011 Jun	60(2):144-50. doi: 10.1016/j.parint.2011.01.004. Epub 2011 Jan 22.","Parasitol Int. 2011","PubMed","citation","PMID:21262386","pubmed","21262386","create date:2011/01/26 | first author:Kobayashi Y",
			Anisakis simplex-induced anaphylaxis.,"/pubmed/21258954","Hoshino C, Narita M.","J Infect Chemother. 2011 Aug	17(4):544-6. doi: 10.1007/s10156-011-0209-2. Epub 2011 Jan 22.","J Infect Chemother. 2011","PubMed","citation","PMID:21258954","pubmed","21258954","create date:2011/01/25 | first author:Hoshino C",
			Cytokine production and immune modulation by Anisakis simplex.,"/pubmed/21226728","Gonzalez M, Rodriguez-Mahillo A, Moneo I.","Parasite Immunol. 2011 Feb	33(2):143. doi: 10.1111/j.1365-3024.2010.01254.x. No abstract available. ","Parasite Immunol. 2011","PubMed","citation","PMID:21226728","pubmed","21226728","create date:2011/01/14 | first author:Gonzalez M",
			[Exposure to Anisakis simplex in the fishing industry: an emerging aspect in occupational medicine?].,"/pubmed/21141458","Arcangeli G, Mucci N, Cupelli V.","Med Lav. 2010 Nov-Dec	101(6):471-2. Italian. No abstract available. ","Med Lav. 2010","PubMed","citation","PMID:21141458","pubmed","21141458","create date:2010/12/15 | first author:Arcangeli G",
			Multiple acute parasitization by Anisakis simplex.,"/pubmed/20945613","Jurado-Palomo J, LÃ³pez-Serrano MC, Moneo I.","J Investig Allergol Clin Immunol. 2010	20(5):437-41.","J Investig Allergol Clin Immunol. 2010","PubMed","citation","PMID:20945613","pubmed","20945613","create date:2010/10/16 | first author:Jurado-Palomo J",
			Chronic urticaria is associated with a differential helminth-arthropod-related atopy phenotype.,"/pubmed/20883361","Daschner A, Rodero M, De Frutos C, Valls A, CuÃ©llar C.","J Dermatol. 2010 Sep	37(9):780-5. doi: 10.1111/j.1346-8138.2010.00869.x.","J Dermatol. 2010","PubMed","citation","PMID:20883361","pubmed","20883361","create date:2010/10/05 | first author:Daschner A",
			The hidden sense of symptoms: urticaria can be beneficial.,"/pubmed/20729003","Daschner A, CuÃ©llar C.","Med Hypotheses. 2010 Dec	75(6):623-6. doi: 10.1016/j.mehy.2010.07.050. Epub 2010 Aug 21.","Med Hypotheses. 2010","PubMed","citation","PMID:20729003","pubmed","20729003","create date:2010/08/24 | first author:Daschner A",
			Elucidation of IgE-binding epitopes of Ani s 1: the major Anisakis simplex allergen.,"/pubmed/20655337","Kobayashi Y, Ikeda K, Shiomi K.","Mol Biochem Parasitol. 2010 Dec	174(2):128-31. doi: 10.1016/j.molbiopara.2010.07.005. Epub 2010 Jul 22.","Mol Biochem Parasitol. 2010","PubMed","citation","PMID:20655337","pubmed","20655337","create date:2010/07/27 | first author:Kobayashi Y",
			Anisakis simplex sensitization-associated urticaria: short-lived immediate type or prolonged acute urticaria.,"/pubmed/20628748","Daschner A, De Frutos C, Valls A, Vega F.","Arch Dermatol Res. 2010 Oct	302(8):625-9. doi: 10.1007/s00403-010-1069-9. Epub 2010 Jul 14.","Arch Dermatol Res. 2010","PubMed","citation","PMID:20628748","pubmed","20628748","create date:2010/07/16 | first author:Daschner A",
			Inhibition of cytokine production in gastro-allergic anisakiasis and Anisakis simplex sensitization-associated chronic urticaria.,"/pubmed/20591123","CuÃ©llar C, Rodero M, Daschner A.","Parasite Immunol. 2010 Jul	32(7):528. doi: 10.1111/j.1365-3024.2010.01216.x. No abstract available. ","Parasite Immunol. 2010","PubMed","citation","PMID:20591123","pubmed","20591123","create date:2010/07/02 | first author:CuÃ©llar C",
			Parasite excretory-secretory proteins elicit TRIF dependent CXCL1 and IL-6 mediated allergic inflammation.,"/pubmed/20500664","Cho MK, Ahn SC, Kim DH, Yu HS.","Parasite Immunol. 2010 May	32(5):354-60. doi: 10.1111/j.1365-3024.2009.01195.x.","Parasite Immunol. 2010","PubMed","citation","PMID:20500664","pubmed","20500664","create date:2010/05/27 | first author:Cho MK",
			Quantification of Anisakis simplex allergens in fresh, long-term frozen, and cooked fish muscle.,"/pubmed/20500085","RodrÃ­guez-Mahillo AI, GonzÃ¡lez-MuÃ±oz M, de las Heras C, Tejada M, Moneo I.","Foodborne Pathog Dis. 2010 Aug	7(8):967-73. doi: 10.1089/fpd.2009.0517.","Foodborne Pathog Dis. 2010","PubMed","citation","PMID:20500085","pubmed","20500085","create date:2010/05/27 | first author:RodrÃ­guez-Mahillo AI",
			[A case of suspected occupational asthma from exposure to Anisakis simplex].,"/pubmed/20415051","Bertuccio O, CalabrÃ² C, Galati P, Bertuccio C, Riario-Sforza GG, Incorvaia C.","Med Lav. 2010 Jan-Feb	101(1):73-4. Italian. No abstract available. ","Med Lav. 2010","PubMed","citation","PMID:20415051","pubmed","20415051","create date:2010/04/27 | first author:Bertuccio O",
			Anisakiasis, an underestimated infection: effect on intestinal permeability of Anisakis simplex-sensitized patients.,"/pubmed/20367330","Polimeno L, Loiacono M, Pesetti B, Mallamaci R, Mastrodonato M, Azzarone A, Annoscia E, Gatti F, Amoruso A, Ventura MT.","Foodborne Pathog Dis. 2010 Jul	7(7):809-14. doi: 10.1089/fpd.2009.0484.","Foodborne Pathog Dis. 2010","PubMed","citation","PMID:20367330","pubmed","20367330","create date:2010/04/07 | first author:Polimeno L",
			Seafood workers and respiratory disease: an update.,"/pubmed/20179585","Jeebhay MF, Cartier A.","Curr Opin Allergy Clin Immunol. 2010 Apr	10(2):104-13. doi: 10.1097/ACI.0b013e3283373bd0. Review.","Curr Opin Allergy Clin Immunol. 2010","PubMed","citation","PMID:20179585","pubmed","20179585","create date:2010/02/25 | first author:Jeebhay MF",
			[A case of an allergic reaction due to Anisakis simplex after the ingestion of salted fish guts made of Sagittated calamari: allergen analysis with recombinant and purified Anisakis simplex allergens].,"/pubmed/20139693","Shigehira Y, Inomata N, Nakagawara R, Okawa T, Sawaki H, Nakamura K, Kobayashi Y, Shiomi K, Ikezawa Z.","Arerugi. 2010 Jan	59(1):55-60. Japanese. ","Arerugi. 2010","PubMed","citation","PMID:20139693","pubmed","20139693","create date:2010/02/09 | first author:Shigehira Y",
			Different clinical presentation of Anisakis simplex associated urticaria is dependent on the frequency of raw fish intake.,"/pubmed/20089345","Daschner A, De Frutos C, Valls A, Vega de la Osada F.","Allergol Immunopathol (Madr). 2010 May-Jun	38(3):166-7. doi: 10.1016/j.aller.2009.09.004. Epub 2010 Jan 19. No abstract available. ","Allergol Immunopathol (Madr). 2010","PubMed","citation","PMID:20089345","pubmed","20089345","create date:2010/01/22 | first author:Daschner A",
			Different Th1/Th2 responses to Anisakis simplex are related to distinct clinical manifestations in sensitized patients.,"/pubmed/20042009","Gonzalez-MuÃ±oz M, Rodriguez-Mahillo AI, Moneo I.","Parasite Immunol. 2010 Jan	32(1):67-73. doi: 10.1111/j.1365-3024.2009.01162.x.","Parasite Immunol. 2010","PubMed","citation","PMID:20042009","pubmed","20042009","create date:2010/01/01 | first author:Gonzalez-MuÃ±oz M",
			Sensitive detection and quantification of anisakid parasite residues in food products.,"/pubmed/19911915","Mossali C, Palermo S, Capra E, Piccolo G, Botti S, Bandi C, D'Amelio S, Giuffra E.","Foodborne Pathog Dis. 2010 Apr	7(4):391-7. doi: 10.1089/fpd.2009.0428.","Foodborne Pathog Dis. 2010","PubMed","citation","PMID:19911915","pubmed","19911915","create date:2009/11/17 | first author:Mossali C",
			Title,URL,Description,Details,ShortDetails,Resource,Type,Identifiers,Db,EntrezUID,Properties
1	1	1	Usefulness of the CD63 basophil activation test in detecting Anisakis hypersensitivity in patients with chronic urticaria: diagnosis and follow-up.,"/pubmed/19874355","Frezzolini A, Cadoni S, De PitÃ O.","Clin Exp Dermatol. 2010 Oct	35(7):765-70. doi: 10.1111/j.1365-2230.2009.03694.x.","Clin Exp Dermatol. 2010","PubMed","citation","PMID:19874355","pubmed","19874355","create date:2009/10/31 | first author:Frezzolini A",
			Comparative assessment of enzyme-linked immunosorbent assay and Western blot for the diagnosis of toxocariasis in patients with skin disorders.,"/pubmed/19785612","Bellanger AP, Humbert P, Gavignet B, Deschaseaux AD, Barisien C, Roussel S, Millon L, Aubin F, Piarroux R.","Br J Dermatol. 2010 Jan	162(1):80-2. doi: 10.1111/j.1365-2133.2009.09411.x. Epub 2009 Jul 20.","Br J Dermatol. 2010","PubMed","citation","PMID:19785612","pubmed","19785612","create date:2009/09/30 | first author:Bellanger AP",
			The clinical characteristics of Anisakis allergy in Korea.,"/pubmed/19543498","Choi SJ, Lee JC, Kim MJ, Hur GY, Shin SY, Park HS.","Korean J Intern Med. 2009 Jun	24(2):160-3. doi: 10.3904/kjim.2009.24.2.160. Epub 2009 Jun 8.","Korean J Intern Med. 2009","PubMed","citation","PMID:19543498 | PMCID:PMC2698627","pubmed","19543498","create date:2009/06/23 | first author:Choi SJ",
			Significance of infrequent and unspecific pathologies recorded in the Spanish Survey AlergolÃ³gica-2005.,"/pubmed/19530420","Moreno-Ancillo A, DomÃ­nguez Noche C, Gil Adrados A, Cosmes MartÃ­n PM.","J Investig Allergol Clin Immunol. 2009	19 Suppl 2:56-60.","J Investig Allergol Clin Immunol. 2009","PubMed","citation","PMID:19530420","pubmed","19530420","create date:2009/06/18 | first author:Moreno-Ancillo A",
1	1	1	Causes of food-induced anaphylaxis in Italian adults: a multi-centre study.,"/pubmed/19494524","Asero R, Antonicelli L, Arena A, Bommarito L, Caruso B, Colombo G, Crivellaro M, De Carli M, Della Torre E, Della Torre F, Heffler E, Lodi Rizzini F, Longo R, Manzotti G, Marcotulli M, Melchiorre A, Minale P, Morandi P, Moreni B, Moschella A, Murzilli F, Nebiolo F, et al.","Int Arch Allergy Immunol. 20…	150(3):271-7. doi: 10.1159/000222679. Epub 2009 Jun 4.","Int Arch Allergy Immunol. 2009","PubMed","citation","PMID:19494524","pubmed","19494524","create date:2009/06/06 | first author:Asero R",
			Macrophage migration inhibitory factor homologs of anisakis simplex suppress Th2 response in allergic airway inflammation model via CD4+CD25+Foxp3+ T cell recruitment.,"/pubmed/19454687","Park SK, Cho MK, Park HK, Lee KH, Lee SJ, Choi SH, Ock MS, Jeong HJ, Lee MH, Yu HS.","J Immunol. 2009 Jun 1	182(11):6907-14. doi: 10.4049/jimmunol.0803533.","J Immunol. 2009","PubMed","citation","PMID:19454687","pubmed","19454687","create date:2009/05/21 | first author:Park SK",
			Protein contact dermatitis and allergic asthma caused by Anisakis simplex.,"/pubmed/19338604","Barbuzza O, Guarneri F, Galtieri G, Gangemi S, Vaccaro M.","Contact Dermatitis. 2009 Apr	60(4):239-40. doi: 10.1111/j.1600-0536.2009.01519.x. No abstract available. ","Contact Dermatitis. 2009","PubMed","citation","PMID:19338604","pubmed","19338604","create date:2009/04/03 | first author:Barbuzza O",
			Differential requirements for interleukin (IL)-4 and IL-13 in protein contact dermatitis induced by Anisakis.,"/pubmed/19254288","Nieuwenhuizen N, Herbert DR, Brombacher F, Lopata AL.","Allergy. 2009 Sep	64(9):1309-18. doi: 10.1111/j.1398-9995.2009.02002.x. Epub 2009 Feb 18.","Allergy. 2009","PubMed","citation","PMID:19254288","pubmed","19254288","create date:2009/03/04 | first author:Nieuwenhuizen N",
			Allergenic properties and cuticle microstructure of Anisakis simplex L3 after freezing and pepsin digestion.,"/pubmed/19244918","RodrÃ­guez-Mahillo AI, GonzÃ¡lez-MuÃ±oz M, Moneo I, Solas MT, MendizÃ¡bal A, de las Heras C, Tejada M.","J Food Prot. 2008 Dec	71(12):2578-81.","J Food Prot. 2008","PubMed","citation","PMID:19244918","pubmed","19244918","create date:2009/02/28 | first author:RodrÃ­guez-Mahillo AI",
			Immediate and cell-mediated reactions in parasitic infections by Anisakis simplex.,"/pubmed/18714532","Ventura MT, Tummolo RA, Di Leo E, D'Ersasmo M, Arsieni A.","J Investig Allergol Clin Immunol. 2008	18(4):253-9.","J Investig Allergol Clin Immunol. 2008","PubMed","citation","PMID:18714532","pubmed","18714532","create date:2008/08/22 | first author:Ventura MT",
1	1	1	Anisakis simplex as a risk factor for relapsing acute urticaria: a case-control study.,"/pubmed/18559447","Falcao H, Lunet N, Neves E, IglÃ©sias I, Barros H.","J Epidemiol Community Health. 2008 Jul	62(7):634-7. doi: 10.1136/jech.2007.061572.","J Epidemiol Community Health. 2008","PubMed","citation","PMID:18559447","pubmed","18559447","create date:2008/06/19 | first author:FalcÃ£o H",
			Towards a differential definition of atopy: Anisakis simplex and the relationship between parasites and arthropods in respiratory allergy.,"/pubmed/18507783","Daschner A, CuÃ©llar C, Valls A.","Parasite Immunol. 2008 Aug	30(8):417-24. doi: 10.1111/j.1365-3024.2008.01041.x. Epub 2008 May 1.","Parasite Immunol. 2008","PubMed","citation","PMID:18507783","pubmed","18507783","create date:2008/05/30 | first author:Daschner A",
			Identification and allergenic characterisation of a new isoform of the A. simplex allergen Ani s 4.,"/pubmed/18501441","Rodriguez-Mahillo AI, Gonzalez-MuÃ±oz M, Moneo I.","Mol Biochem Parasitol. 2008 Aug	160(2):152-6. doi: 10.1016/j.molbiopara.2008.04.007. Epub 2008 May 6.","Mol Biochem Parasitol. 2008","PubMed","citation","PMID:18501441","pubmed","18501441","create date:2008/05/27 | first author:Rodriguez-Mahillo AI",
			Expression of a recombinant protein immunochemically equivalent to the major Anisakis simplex allergen Ani s 1.,"/pubmed/18447135","Ibarrola I, Arilla MC, Herrero MD, Esteban MI, MartÃ­nez A, Asturias JA.","J Investig Allergol Clin Immunol. 2008	18(2):78-83.","J Investig Allergol Clin Immunol. 2008","PubMed","citation","PMID:18447135","pubmed","18447135","create date:2008/05/02 | first author:Ibarrola I",
			Anisakis simplex: from obscure infectious worm to inducer of immune hypersensitivity.,"/pubmed/18400801","Audicana MT, Kennedy MW.","Clin Microbiol Rev. 2008 Apr	21(2):360-79, table of contents. doi: 10.1128/CMR.00012-07. Review.","Clin Microbiol Rev. 2008","PubMed","citation","PMID:18400801 | PMCID:PMC2292572","pubmed","18400801","create date:2008/04/11 | first author:Audicana MT",
			Cloning and expression of Ani s 9, a new Anisakis simplex allergen.,"/pubmed/18378015","Rodriguez-Perez R, Moneo I, Rodriguez-Mahillo A, Caballero ML.","Mol Biochem Parasitol. 2008 Jun	159(2):92-7. doi: 10.1016/j.molbiopara.2008.02.008. Epub 2008 Mar 11.","Mol Biochem Parasitol. 2008","PubMed","citation","PMID:18378015","pubmed","18378015","create date:2008/04/02 | first author:Rodriguez-Perez R",
			An antibody-based ELISA for quantification of Ani s 1, a major allergen from Anisakis simplex.,"/pubmed/18377696","Arilla MC, Ibarrola I, MartÃ­nez A, MonteseirÃ­n J, Conde J, Asturias JA.","Parasitology. 2008 May	135(6):735-40. doi: 10.1017/S0031182008004332. Epub 2008 Apr 1.","Parasitology. 2008","PubMed","citation","PMID:18377696","pubmed","18377696","create date:2008/04/02 | first author:Arilla MC",
			Ani s 1, the major allergen of Anisakis simplex: purification by affinity chromatography and functional expression in Escherichia coli.,"/pubmed/18374626","Kobayashi Y, Ishizaki S, Nagashima Y, Shiomi K.","Parasitol Int. 2008 Sep	57(3):314-9. doi: 10.1016/j.parint.2008.01.005. Epub 2008 Feb 15.","Parasitol Int. 2008","PubMed","citation","PMID:18374626","pubmed","18374626","create date:2008/04/01 | first author:Kobayashi Y",
			Anaphylaxis induced by Anisakis.,"/pubmed/18261432","AntÃ³n J, Escudero R, FernÃ¡ndez-BenÃ­tez M.","Allergol Immunopathol (Madr). 2008 Jan-Feb	36(1):53-5. No abstract available. ","Allergol Immunopathol (Madr). 2008","PubMed","citation","PMID:18261432","pubmed","18261432","create date:2008/02/12 | first author:AntÃ³n J",
			Adverse reaction to specific immunotherapy for house-dust mite in a patient with Anisakis allergy.,"/pubmed/18211437","Ventura MT, D'Erasmo M, di Gioia R, Tummolo RA, Buquicchio R.","J Eur Acad Dermatol Venereol. 2008 Feb	22(2):259-60. doi: 10.1111/j.1468-3083.2007.02312.x. No abstract available. ","J Eur Acad Dermatol Venereol. 2008","PubMed","citation","PMID:18211437","pubmed","18211437","create date:2008/01/24 | first author:Ventura MT",
			Novel sequences and epitopes of diagnostic value derived from the Anisakis simplex Ani s 7 major allergen.,"/pubmed/18186812","RodrÃ­guez E, AnadÃ³n AM, GarcÃ­a-Bodas E, RomarÃ­s F, Iglesias R, GÃ¡rate T, Ubeira FM.","Allergy. 2008 Feb	63(2):219-25. doi: 10.1111/j.1398-9995.2007.01564.x.","Allergy. 2008","PubMed","citation","PMID:18186812","pubmed","18186812","create date:2008/01/12 | first author:RodrÃ­guez E",
			Anisakis simplex allergy and nephrotic syndrome.,"/pubmed/17923077","Meseguer J, Navarro V, SÃ¡nchez-Guerrero I, BartolomÃ© B, Negro Alvarez JM.","Allergol Immunopathol (Madr). 2007 Sep-Oct	35(5):216-20.","Allergol Immunopathol (Madr). 2007","PubMed","citation","PMID:17923077","pubmed","17923077","create date:2007/10/10 | first author:Meseguer J",
1	1	1	Prevalence of allergy and anaphylactic symptoms in 210 adult and pediatric patients with mastocytosis in Spain: a study of the Spanish network on mastocytosis (REMA).,"/pubmed/17883734","Gonzalez de Olano D, de la Hoz Caballer B, NÃºÃ±ez LÃ³pez R, SÃ¡nchez MuÃ±oz L, Cuevas AgustÃ­n M, DiÃ©guez MC, Alvarez Twose I, Castells MC, Escribano Mora L.","Clin Exp Allergy. 2007 Oct	37(10):1547-55.","Clin Exp Allergy. 2007","PubMed","citation","PMID:17883734","pubmed","17883734","create date:2007/09/22 | first author:GonzÃ¡lez de Olano D",
			[New data on anisakiasis].,"/pubmed/17645107","Petithory JC.","Bull Acad Natl Med. 2007 Jan	191(1):53-65	discussion 65-6. Review. French. ","Bull Acad Natl Med. 2007","PubMed","citation","PMID:17645107","pubmed","17645107","create date:2007/07/25 | first author:Petithory JC",
1	1	1	Involvement of hidden allergens in food allergic reactions.,"/pubmed/17583104","Anibarro B, Seoane FJ, MÃºgica MV.","J Investig Allergol Clin Immunol. 2007	17(3):168-72.","J Investig Allergol Clin Immunol. 2007","PubMed","citation","PMID:17583104","pubmed","17583104","create date:2007/06/23 | first author:AÃ±Ã­barro B",
			Sensitization to the fish parasite Anisakis simplex: clinical and laboratory aspects.,"/pubmed/17574476","Moneo I, Caballero ML, Rodriguez-Perez R, Rodriguez-Mahillo AI, Gonzalez-MuÃ±oz M.","Parasitol Res. 2007 Sep	101(4):1051-5. Epub 2007 Jun 17.","Parasitol Res. 2007","PubMed","citation","PMID:17574476","pubmed","17574476","create date:2007/06/19 | first author:Moneo I",
			Allergy to chicken in patients sensitized to Anisakis species.,"/pubmed/17460955","Sastre J.","J Investig Allergol Clin Immunol. 2007	17(2):129	author reply 129-30. No abstract available. ","J Investig Allergol Clin Immunol. 2007","PubMed","citation","PMID:17460955","pubmed","17460955","create date:2007/04/28 | first author:Sastre J",
			Cloning and characterisation of the Anisakis simplex allergen Ani s 4 as a cysteine-protease inhibitor.,"/pubmed/17324433","Rodriguez-Mahillo AI, Gonzalez-MuÃ±oz M, Gomez-Aguado F, Rodriguez-Perez R, Corcuera MT, Caballero ML, Moneo I.","Int J Parasitol. 2007 Jul	37(8-9):907-17. Epub 2007 Jan 27.","Int J Parasitol. 2007","PubMed","citation","PMID:17324433","pubmed","17324433","create date:2007/02/28 | first author:Rodriguez-Mahillo AI",
			Anisakis simplex and cross-reacting antigens.,"/pubmed/17269984","Weiler CR.","Int J Dermatol. 2007 Feb	46(2):224-5. No abstract available. ","Int J Dermatol. 2007","PubMed","citation","PMID:17269984","pubmed","17269984","create date:2007/02/03 | first author:Weiler CR",
			Cross-reactivity of Anisakis simplex: possible role of Ani s 2 and Ani s 3.,"/pubmed/17269964","Guarneri F, Guarneri C, Benvenga S.","Int J Dermatol. 2007 Feb	46(2):146-50.","Int J Dermatol. 2007","PubMed","citation","PMID:17269964","pubmed","17269964","create date:2007/02/03 | first author:Guarneri F",
			Molecular cloning and expression of two new allergens from Anisakis simplex.,"/pubmed/17180690","Kobayashi Y, Ishizaki S, Shimakura K, Nagashima Y, Shiomi K.","Parasitol Res. 2007 May	100(6):1233-41. Epub 2006 Dec 19.","Parasitol Res. 2007","PubMed","citation","PMID:17180690","pubmed","17180690","create date:2006/12/21 | first author:Kobayashi Y",
			Immune reactions and allergy in experimental anisakiasis.,"/pubmed/17170569","Cho SW, Lee HN.","Korean J Parasitol. 2006 Dec	44(4):271-83. Review.","Korean J Parasitol. 2006","PubMed","citation","PMID:17170569 | PMCID:PMC2559135","pubmed","17170569","create date:2006/12/16 | first author:Cho SW",
			Risk factors for sensitization to AnisakiS simplex: a multivariate statistical evaluation.,"/pubmed/17166406","Foti C, Fanelli M, Mastrandrea V, Buquicchio R, Cassano N, Conserva A, Nettis E.","Int J Immunopathol Pharmacol. 2006 Oct-Dec	19(4):847-51.","Int J Immunopathol Pharmacol. 2006","PubMed","citation","PMID:17166406","pubmed","17166406","create date:2006/12/15 | first author:Foti C",
			[A case of immediate allergy to anisakis following saury intake].,"/pubmed/17159434","Kameyama R, Yagami A, Yamakita T, Nakagawa M, Nagase K, Ichikawa H, Matsunaga K.","Arerugi. 2006 Nov	55(11):1429-32. Japanese. ","Arerugi. 2006","PubMed","citation","PMID:17159434","pubmed","17159434","create date:2006/12/13 | first author:Kameyama R",
			Contact angioedema and conjunctivitis caused by Lumbricus terrestris: cross-reactivity with Anisakis simplex.,"/pubmed/17156349","De Castro Martinez FJ, Tovar V, PÃ©rez-Bustamante S, Baeza ML, Moya L, De Barrio M.","Allergy. 2007 Jan	62(1):84-5. No abstract available. ","Allergy. 2007","PubMed","citation","PMID:17156349","pubmed","17156349","create date:2006/12/13 | first author:De Castro Martinez FJ",
1			ELISA antibody determination in patients with anisakiosis or toxocariosis using affinity chromatography purified antigen.,"/pubmed/17063674","Rodero M, CuÃ©llar C, Fenoy S, del Aguila C, Chivato T, Mateos JM, Laguna R.","Allergy Asthma Proc. 2006 Sep-Oct	27(5):422-8.","Allergy Asthma Proc. 2006","PubMed","citation","PMID:17063674","pubmed","17063674","create date:2006/10/27 | first author:Rodero M",
1			Sensitization to Anisakis simplex: inhalant allergy versus gastroallergic anisakiasis.,"/pubmed/17030257","Daschner A.","J Allergy Clin Immunol. 2006 Oct	118(4):968	author reply 968-9. Epub 2006 Aug 28. No abstract available. ","J Allergy Clin Immunol. 2006","PubMed","citation","PMID:17030257","pubmed","17030257","create date:2006/10/13 | first author:Daschner A",
			Anisakis simplex allergy after eating chicken meat.,"/pubmed/16889284","Armentia A, Martin-Gil FJ, Pascual C, MartÃ­n-Esteban M, Callejo A, MartÃ­nez C.","J Investig Allergol Clin Immunol. 2006	16(4):258-63.","J Investig Allergol Clin Immunol. 2006","PubMed","citation","PMID:16889284","pubmed","16889284","create date:2006/08/08 | first author:Armentia A",
			Scanning electron microscopy of Anisakis larvae following different treatments.,"/pubmed/16786860","Tejada M, Solas MT, Navas A, MendizÃ¡bal A.","J Food Prot. 2006 Jun	69(6):1379-87.","J Food Prot. 2006","PubMed","citation","PMID:16786860","pubmed","16786860","create date:2006/06/22 | first author:Tejada M",
1	1	1	Exposure to the fish parasite Anisakis causes allergic airway hyperreactivity and dermatitis.,"/pubmed/16675338","Nieuwenhuizen N, Lopata AL, Jeebhay MF, Herbert DR, Robins TG, Brombacher F.","J Allergy Clin Immunol. 2006 May	117(5):1098-105.","J Allergy Clin Immunol. 2006","PubMed","citation","PMID:16675338","pubmed","16675338","create date:2006/05/06 | first author:Nieuwenhuizen N",
			Allergy to chironomid larvae (red migde larvae) in non professional handlers of fish food.,"/pubmed/16599251","Cabrerizo Ballesteros S, de Barrio M, Baeza ML, Rubio SotÃ©s M.","J Investig Allergol Clin Immunol. 2006	16(1):63-8.","J Investig Allergol Clin Immunol. 2006","PubMed","citation","PMID:16599251","pubmed","16599251","create date:2006/04/08 | first author:Cabrerizo Ballesteros S",
			The time course of biological and immunochemical allergy states induced by anisakis simplex larvae in rats.,"/pubmed/16412043","Cho TH, Park HY, Cho S, Sohn J, Yoon YW, Cho JE, Cho SW.","Clin Exp Immunol. 2006 Feb	143(2):203-8.","Clin Exp Immunol. 2006","PubMed","citation","PMID:16412043 | PMCID:PMC1809578","pubmed","16412043","create date:2006/01/18 | first author:Cho TH",
			Cross-reactivity between IgE-binding proteins from Anisakis simplex and Dermatophagoides pteronyssinus.,"/pubmed/16388714","Bernardini R, Mistrello G, Novembre E, Roncarolo D, Zanotta S, Lombardi E, Cianferoni A, Pucci N, De Martino M, Vierucci A.","Int J Immunopathol Pharmacol. 2005 Oct-Dec	18(4):671-5.","Int J Immunopathol Pharmacol. 2005","PubMed","citation","PMID:16388714","pubmed","16388714","create date:2006/01/04 | first author:Bernardini R",
			Food-protein-induced enterocolitis syndrome caused by fish.,"/pubmed/16371218","Zapatero RemÃ³n L, Alonso Lebrero E, MartÃ­n FernÃ¡ndez E, MartÃ­nez Molero MI.","Allergol Immunopathol (Madr). 2005 Nov-Dec	33(6):312-6.","Allergol Immunopathol (Madr). 2005","PubMed","citation","PMID:16371218","pubmed","16371218","create date:2005/12/24 | first author:Zapatero RemÃ³n L",
			Anisakis simplex allergy: a murine model of anaphylaxis induced by parasitic proteins displays a mixed Th1/Th2 pattern.,"/pubmed/16297154","Baeza ML, Conejero L, Higaki Y, MartÃ­n E, PÃ©rez C, Infante S, Rubio M, Zubeldia JM.","Clin Exp Immunol. 2005 Dec	142(3):433-40.","Clin Exp Immunol. 2005","PubMed","citation","PMID:16297154 | PMCID:PMC1809526","pubmed","16297154","create date:2005/11/22 | first author:Baeza ML",
			Allergy to mammal's meat in adult life: immunologic and follow-up study.,"/pubmed/16261963","Fuentes Aparicio V, SÃ¡nchez MarcÃ©n I, PÃ©rez Montero A, Baeza ML, de Barrio FernÃ¡ndez M.","J Investig Allergol Clin Immunol. 2005	15(3):228-31.","J Investig Allergol Clin Immunol. 2005","PubMed","citation","PMID:16261963","pubmed","16261963","create date:2005/11/03 | first author:Fuentes Aparicio V",
1	1	1	Detection of Anisakis simplex-induced basophil activation by flow cytometry.,"/pubmed/16184614","Gonzalez-Munoz M, Luque R, Nauwelaers F, Moneo I.","Cytometry B Clin Cytom. 2005 Nov	68(1):31-6.","Cytometry B Clin Cytom. 2005","PubMed","citation","PMID:16184614","pubmed","16184614","create date:2005/09/27 | first author:Gonzalez-MuÃ±oz M",
			[Survival of the third stage larvae of anisakis simplex in various conditions and experimental infection in rats].,"/pubmed/16042178","Huang WY.","Zhongguo Ji Sheng Chong Xue Yu Ji Sheng Chong Bing Za Zhi. 2005 Apr 30	23(2):106-9. Chinese. ","Zhongguo Ji Sheng Chong Xue Yu Ji Sheng Chong Bing Za Zhi. 2005","PubMed","citation","PMID:16042178","pubmed","16042178","create date:2005/07/27 | first author:Huang WY",
			Anisakis simplex: sensitization and clinical allergy.,"/pubmed/15864089","Daschner A, Pascual CY.","Curr Opin Allergy Clin Immunol. 2005 Jun	5(3):281-5. Review.","Curr Opin Allergy Clin Immunol. 2005","PubMed","citation","PMID:15864089","pubmed","15864089","create date:2005/05/03 | first author:Daschner A",
			Idiopatic angioedema treated with dapsone.,"/pubmed/15777525","Gonzalez P, Soriano V, Caballero T, Niveiro E.","Allergol Immunopathol (Madr). 2005 Jan-Feb	33(1):54-6.","Allergol Immunopathol (Madr). 2005","PubMed","citation","PMID:15777525","pubmed","15777525","create date:2005/03/22 | first author:GonzÃ¡lez P",
			Title,URL,Description,Details,ShortDetails,Resource,Type,Identifiers,Db,EntrezUID,Properties
1	1	1	Allergy and parasites reevaluated: wide-scale induction of chronic urticaria by the ubiquitous fish-nematode Anisakis simplex in an endemic region.,"/pubmed/15777521","Daschner A, Vega de la Osada F, Pascual CY.","Allergol Immunopathol (Madr). 2005 Jan-Feb	33(1):31-7.","Allergol Immunopathol (Madr). 2005","PubMed","citation","PMID:15777521","pubmed","15777521","create date:2005/03/22 | first author:Daschner A",
			Immunochemical and biological analysis of allergenicity with excretory-secretory products of anisakis simplex third stage larva.,"/pubmed/15746554","Kim JS, Kim KH, Cho S, Park HY, Cho SW, Kim YT, Joo KH, Lee JS.","Int Arch Allergy Immunol. 2005 Apr	136(4):320-8. Epub 2005 Feb 28.","Int Arch Allergy Immunol. 2005","PubMed","citation","PMID:15746554","pubmed","15746554","create date:2005/03/05 | first author:Kim JS",
			Anisakis simplex only provokes allergic symptoms when the worm parasitises the gastrointestinal tract.,"/pubmed/15221464","Alonso-GÃ³mez A, Moreno-Ancillo A, LÃ³pez-Serrano MC, Suarez-de-Parga JM, Daschner A, Caballero MT, Barranco P, CabaÃ±as R.","Parasitol Res. 2004 Aug	93(5):378-84. Epub 2004 Jun 18.","Parasitol Res. 2004","PubMed","citation","PMID:15221464","pubmed","15221464","create date:2004/06/29 | first author:Alonso-GÃ³mez A",
			[Do we remember anisakiasis when making a diagnosis?].,"/pubmed/15087081","Moreno HernÃ¡ndez MI, Canut Cavero S, VilÃ Palau V, LarraÃ±aga Ugartemendia I.","Aten Primaria. 2004 Apr 15	33(6):347. Spanish. No abstract available. ","Aten Primaria. 2004","PubMed","citation","PMID:15087081","pubmed","15087081","create date:2004/04/17 | first author:Moreno HernÃ¡ndez MI",
			Environmental contamination with helminth infective stages implicated in water and foodborne diseases.,"/pubmed/15058813","Doligalska M, Donskow K.","Acta Microbiol Pol. 2003	52 Suppl:45-56. Review.","Acta Microbiol Pol. 2003","PubMed","citation","PMID:15058813","pubmed","15058813","create date:2004/04/03 | first author:Doligalska M",
			Occupational asthma due to grain pests Eurygaster and Ephestia.,"/pubmed/15046384","Armentia A, Lombardero M, Martinez C, Barber D, Vega JM, Callejo A.","J Asthma. 2004 Feb	41(1):99-107.","J Asthma. 2004","PubMed","citation","PMID:15046384","pubmed","15046384","create date:2004/03/30 | first author:Armentia A",
			Characterization of allergens secreted by Anisakis simplex parasite: clinical relevance in comparison with somatic allergens.,"/pubmed/14987311","Baeza ML, RodrÃ­guez A, Matheu V, Rubio M, Tornero P, de Barrio M, Herrero T, Santaolalla M, Zubeldia JM.","Clin Exp Allergy. 2004 Feb	34(2):296-302.","Clin Exp Allergy. 2004","PubMed","citation","PMID:14987311","pubmed","14987311","create date:2004/02/28 | first author:Baeza ML",
			Altered autonomic control in rat intestine due to both infection with Anisakis simplex and incubation with the parasite's crude extract.,"/pubmed/14714623","SÃ¡nchez-MonsÃ¡lvez I, De Armas-SerrÃ¡ C, Bernadina W, RodrÃ­guez-Caabeiro F.","Dig Dis Sci. 2003 Dec	48(12):2342-52.","Dig Dis Sci. 2003","PubMed","citation","PMID:14714623","pubmed","14714623","create date:2004/01/13 | first author:SÃ¡nchez-MonsÃ¡lvez I",
			[Anisakis and anisakiosis].,"/pubmed/14670292","Valls A, Pascual CY, MartÃ­n Esteban M.","Allergol Immunopathol (Madr). 2003 Nov-Dec	31(6):348-55. Review. Spanish. ","Allergol Immunopathol (Madr). 2003","PubMed","citation","PMID:14670292","pubmed","14670292","create date:2003/12/13 | first author:Valls A",
			Is Anisakis simplex responsible for chronic urticaria?,"/pubmed/14619334","LÃ³pez-SÃ¡ez MP, Zubeldia JM, Caloto M, Olalde S, Pelta R, Rubio M, Baeza ML.","Allergy Asthma Proc. 2003 Sep-Oct	24(5):339-45.","Allergy Asthma Proc. 2003","PubMed","citation","PMID:14619334","pubmed","14619334","create date:2003/11/19 | first author:LÃ³pez-SÃ¡ez MP",
			Characterization of allergens of Anisakis simplex.,"/pubmed/14616106","Arlian LG, Morgan MS, Quirce S, MaraÃ±Ã³n F, FernÃ¡ndez-Caldas E.","Allergy. 2003 Dec	58(12):1299-303.","Allergy. 2003","PubMed","citation","PMID:14616106","pubmed","14616106","create date:2003/11/18 | first author:Arlian LG",
			Gingivostomatitis after eating fish parasitized by Anisakis simplex: a case report.,"/pubmed/14561968","Eguia A, Aguirre JM, Echevarria MA, Martinez-Conde R, PontÃ³n J.","Oral Surg Oral Med Oral Pathol Oral Radiol Endod. 2003 Oct	96(4):437-40.","Oral Surg Oral Med Oral Pathol Oral Radiol Endod. 2003","PubMed","citation","PMID:14561968","pubmed","14561968","create date:2003/10/17 | first author:Eguia A",
			[Allergy to Anisakis simplex].,"/pubmed/13679960","GÃ³mez B, Lasa E, Arroabarren E, Garrido S, Anda M, Tabar AI.","An Sist Sanit Navar. 2003	26 Suppl 2:25-30. Review. Spanish. ","An Sist Sanit Navar. 2003","PubMed","citation","PMID:13679960","pubmed","13679960","create date:2003/09/19 | first author:GÃ³mez B",
			Determination of IgE in the serum of patients with allergic reactions to four species of fish-parasite anisakids.,"/pubmed/12968392","Valero A, Terrados S, DÃ­az V, Reguera V, Lozano J.","J Investig Allergol Clin Immunol. 2003	13(2):94-8.","J Investig Allergol Clin Immunol. 2003","PubMed","citation","PMID:12968392","pubmed","12968392","create date:2003/09/13 | first author:Valero A",
			Measurement of serum levels of eosinophil cationic protein in the diagnosis of acute gastrointestinal anisakiasis.,"/pubmed/12848764","DomÃ­nguez-Ortega J, MartÃ­nez-Alonso JC, Alonso-Llamazares A, ArgÃ¼elles-Grande C, Chamorro M, Robledo T, Palacio R, MartÃ­nez-CÃ³cera C.","Clin Microbiol Infect. 2003 May	9(5):453-7.","Clin Microbiol Infect. 2003","PubMed","citation","PMID:12848764","pubmed","12848764","create date:2003/07/10 | first author:DomÃ­nguez-Ortega J",
			[Allergic and pseudo-allergic reactions to foods in chronic urticaria].,"/pubmed/12843808","Moneret-Vautrin DA.","Ann Dermatol Venereol. 2003 May	130 Spec No 1:1S35-42. Review. French. ","Ann Dermatol Venereol. 2003","PubMed","citation","PMID:12843808","pubmed","12843808","create date:2003/07/05 | first author:Moneret-Vautrin DA",
			Dietary recommendations for patients allergic to Anisakis simplex.,"/pubmed/12464163","Trujillo MJ, RodrÃ­guez A, Gracia Bara MT, Matheu V, Herrero T, Rubio M, Zubeldia JM, Baeza ML.","Allergol Immunopathol (Madr). 2002 Nov-Dec	30(6):311-4.","Allergol Immunopathol (Madr). 2002","PubMed","citation","PMID:12464163","pubmed","12464163","create date:2002/12/05 | first author:Trujillo MJ",
			Anaphylactic shock to oysters and white fish with generalized urticaria to prawns and white fish.,"/pubmed/12396966","GonzÃ¡lez GalÃ¡n I, GarcÃ­a Menaya JM, JimÃ©nez Ferrera G, GonzÃ¡lez Mateos G.","Allergol Immunopathol (Madr). 2002 Sep-Oct	30(5):300-3. Review.","Allergol Immunopathol (Madr). 2002","PubMed","citation","PMID:12396966","pubmed","12396966","create date:2002/10/25 | first author:GonzÃ¡lez GalÃ¡n I",
			[Allergy to Anisakis simplex].,"/pubmed/12389449","Drouet M.","Allerg Immunol (Paris). 2002 Sep	34(7):251-4. Review. French. ","Allerg Immunol (Paris). 2002","PubMed","citation","PMID:12389449","pubmed","12389449","create date:2002/10/23 | first author:Drouet M",
			[Seafood allergy].,"/pubmed/12389448","Sabbah A.","Allerg Immunol (Paris). 2002 Sep	34(7):248-50. Review. French. ","Allerg Immunol (Paris). 2002","PubMed","citation","PMID:12389448","pubmed","12389448","create date:2002/10/23 | first author:Sabbah A",
			[Anaphylactic shock revealing anisakiasis].,"/pubmed/12355992","Magnaval JF, Berry A, Nadrigny M.","Presse Med. 2002 Sep 7	31(28):1309-11. French. ","Presse Med. 2002","PubMed","citation","PMID:12355992","pubmed","12355992","create date:2002/10/03 | first author:Magnaval JF",
			Type I and Type IV sensitization to Anisakis simplex in 2 patients with hand eczema.,"/pubmed/12190630","Conde-Salazar L, GonzÃ¡lez MA, Guimaraens D.","Contact Dermatitis. 2002 Jun	46(6):361. No abstract available. ","Contact Dermatitis. 2002","PubMed","citation","PMID:12190630","pubmed","12190630","create date:2002/08/23 | first author:Conde-Salazar L",
			Specific IgE determination to Ani s 1, a major allergen from Anisakis simplex, is a useful tool for diagnosis.,"/pubmed/12141725","Caballero ML, Moneo I.","Ann Allergy Asthma Immunol. 2002 Jul	89(1):74-7.","Ann Allergy Asthma Immunol. 2002","PubMed","citation","PMID:12141725","pubmed","12141725","create date:2002/07/27 | first author:Caballero ML",
			Acute allergic reactions to Anisakis simplex after ingestion of anchovies.,"/pubmed/12125940","Foti C, Nettis E, Cassano N, Di Mundo I, Vena GA.","Acta Derm Venereol. 2002	82(2):121-3.","Acta Derm Venereol. 2002","PubMed","citation","PMID:12125940","pubmed","12125940","create date:2002/07/20 | first author:Foti C",
			Conjunctival provocation tests in the diagnosis of Anisakis simplex hypersensitivity.,"/pubmed/12109527","Lluch-Bernal M, Sastre J, FernÃ¡ndez-Caldas E, MaraÃ±on F, Cuesta-Herranz J, De las Heras M, Quirce S, Novalbos A.","J Investig Allergol Clin Immunol. 2002	12(1):21-4.","J Investig Allergol Clin Immunol. 2002","PubMed","citation","PMID:12109527","pubmed","12109527","create date:2002/07/12 | first author:Lluch-Bernal M",
			Gastro-allergic anisakiasis as a consequence of simultaneous primary and secondary immune response.,"/pubmed/12060318","Daschner A, CuÃ©llar C, SÃ¡nchez-Pastor S, Pascual CY, MartÃ­n-Esteban M.","Parasite Immunol. 2002 May	24(5):243-51.","Parasite Immunol. 2002","PubMed","citation","PMID:12060318","pubmed","12060318","create date:2002/06/13 | first author:Daschner A",
			Do only live larvae cause Anisakis simplex sensitization?,"/pubmed/11991288","FalcÃ£o H, Lunet N, Neves E, Barros H.","Allergy. 2002 Jan	57(1):44. No abstract available. ","Allergy. 2002","PubMed","citation","PMID:11991288","pubmed","11991288","create date:2002/05/07 | first author:FalcÃ£o H",
			[Anisakis simplex and immediate hypersensitivity reactions].,"/pubmed/11988686","Pecquet C, Danis M, Leynadier F.","Ann Dermatol Venereol. 2002 Mar	129(3):303-5. French. ","Ann Dermatol Venereol. 2002","PubMed","citation","PMID:11988686","pubmed","11988686","create date:2002/05/04 | first author:Pecquet C",
			[A worm in the apple].,"/pubmed/11981506","Leynadier F.","Rev Pneumol Clin. 2002 Feb	58(1):43-4. French. No abstract available. ","Rev Pneumol Clin. 2002","PubMed","citation","PMID:11981506","pubmed","11981506","create date:2002/05/01 | first author:Leynadier F",
			Anisakis simplex: dangerous--dead and alive?,"/pubmed/11850010","Audicana MT, Ansotegui IJ, de Corres LF, Kennedy MW.","Trends Parasitol. 2002 Jan	18(1):20-5. Review.","Trends Parasitol. 2002","PubMed","citation","PMID:11850010","pubmed","11850010","create date:2002/02/19 | first author:Audicana MT",
			[Analysis of factors influencing on Anisakis specific IgE antibodies].,"/pubmed/11761884","Umebayashi Y.","Arerugi. 2001 Nov	50(11):1090-5. Japanese. ","Arerugi. 2001","PubMed","citation","PMID:11761884","pubmed","11761884","create date:2002/01/05 | first author:Umebayashi Y",
			Serum CD23 is not altered in gastroallergic anisakiasis, but correlates with the production of specific IgE and the amount of polyclonal stimulation.,"/pubmed/11576082","Daschner A, CuÃ©llar C, Alonso-GÃ³mez A, Pascual CY, MartÃ­n-Esteban M.","Allergy. 2001 Oct	56(10):1003-7.","Allergy. 2001","PubMed","citation","PMID:11576082","pubmed","11576082","create date:2001/09/29 | first author:Daschner A",
			Freezing protects against allergy to Anisakis simplex.,"/pubmed/11436972","GarcÃ­a F, Blanco JG, GarcÃ©s M, Juste S, Fuentes M, Herrero D.","J Investig Allergol Clin Immunol. 2001	11(1):49-52.","J Investig Allergol Clin Immunol. 2001","PubMed","citation","PMID:11436972","pubmed","11436972","create date:2001/07/05 | first author:GarcÃ­a F",
			Anisakis simplex-sensitized patients: should fish be excluded from their diet?,"/pubmed/11428742","Gracia-Bara MT, Matheu V, Zubeldia JM, Rubio M, Ordoqui E, LÃ³pez-SÃ¡ez MP, Sierra Z, Tornero P, Baeza ML.","Ann Allergy Asthma Immunol. 2001 Jun	86(6):679-85.","Ann Allergy Asthma Immunol. 2001","PubMed","citation","PMID:11428742","pubmed","11428742","create date:2001/06/29 | first author:Gracia-Bara MT",
1	1	1	Prevalence of and risk factors for IgE sensitization to Anisakis simplex in a Spanish population.,"/pubmed/11421926","Valinas B, Lorenzo S, Eiras A, Figueiras A, SanmartÃ­n ML, Ubeira FM.","Allergy. 2001 Jul	56(7):667-71.","Allergy. 2001","PubMed","citation","PMID:11421926","pubmed","11421926","create date:2001/06/26 | first author:ValiÃ±as B",
			Allergenic cross-reactivity between the nematode Anisakis simplex and the dust mites Acarus siro, Lepidoglyphus destructor, Tyrophagus putrescentiae, and Dermatophagoides pteronyssinus.,"/pubmed/11421925","Johansson E, Aponno M, Lundberg M, van Hage-Hamsten M.","Allergy. 2001 Jul	56(7):660-6.","Allergy. 2001","PubMed","citation","PMID:11421925","pubmed","11421925","create date:2001/06/26 | first author:Johansson E",
			[Positive ratio of allergen specific IgE antibodies in serum, from a large scale study].,"/pubmed/11391952","Kimura S.","Rinsho Byori. 2001 Apr	49(4):376-80. Japanese. ","Rinsho Byori. 2001","PubMed","citation","PMID:11391952","pubmed","11391952","create date:2001/06/08 | first author:Kimura S",
			Anaphylaxis due to hypersensitivity to Anisakis simplex.,"/pubmed/11385293","DomÃ­nguez-Ortega J, Alonso-Llamazares A, RodrÃ­guez L, Chamorro M, Robledo T, BartolomÃ© JM, MartÃ­nez-CÃ³cera C.","Int Arch Allergy Immunol. 2001 May	125(1):86-8.","Int Arch Allergy Immunol. 2001","PubMed","citation","PMID:11385293","pubmed","11385293","create date:2001/06/01 | first author:DomÃ­nguez-Ortega J",
			Occupational generalised urticaria and allergic airborne asthma due to anisakis simplex.,"/pubmed/11358735","Scala E, Giani M, Pirrotta L, Guerra EC, Cadoni S, Girardelli CR, De PitÃ O, Puddu P.","Eur J Dermatol. 2001 May-Jun	11(3):249-50.","Eur J Dermatol. 2001","PubMed","citation","PMID:11358735","pubmed","11358735","create date:2001/05/19 | first author:Scala E",
			[Eosinophilic esophagitis associated with recurrent urticaria: is the worm Anisakis simplex involved?].,"/pubmed/11130147","Bircher AJ, Gysi B, Zenklusen HR, Aerni R.","Schweiz Med Wochenschr. 2000 Nov 25	130(47):1814-9. German. ","Schweiz Med Wochenschr. 2000","PubMed","citation","PMID:11130147","pubmed","11130147","create date:2000/12/29 | first author:Bircher AJ",
			Anisakis antigen interferes in IL-4 analysis.,"/pubmed/11117284","Rodero M, CuÃ©llar C.","Allergy. 2000 Dec	55(12):1202-3. No abstract available. ","Allergy. 2000","PubMed","citation","PMID:11117284","pubmed","11117284","create date:2000/12/16 | first author:Rodero M",
			Molecular cloning of paramyosin, a new allergen of Anisakis simplex.,"/pubmed/11060483","PÃ©rez-PÃ©rez J, FernÃ¡ndez-Caldas E, MaraÃ±Ã³n F, Sastre J, Bernal ML, RodrÃ­guez J, Bedate CA.","Int Arch Allergy Immunol. 2000 Oct	123(2):120-9.","Int Arch Allergy Immunol. 2000","PubMed","citation","PMID:11060483","pubmed","11060483","create date:2000/11/04 | first author:PÃ©rez-PÃ©rez J",
1	1	1	Predictors of Anisakis simplex symptoms.,"/pubmed/11030385","Bernardini R, Lombardi E, Novembre E, Ingargiola A, Pucci N, Favilli T, Vierucci A.","Allergy. 2000 Oct	55(10):979-80. No abstract available. ","Allergy. 2000","PubMed","citation","PMID:11030385","pubmed","11030385","create date:2000/10/13 | first author:Bernardini R",
			Is tropomyosin an allergen in Anisakis?,"/pubmed/11003461","Asturias JA, Eraso E, Moneo I, MartÃ­nez A.","Allergy. 2000 Sep	55(9):898-9. No abstract available. ","Allergy. 2000","PubMed","citation","PMID:11003461","pubmed","11003461","create date:2000/09/26 | first author:Asturias JA",
			Anisakis and fish induced urticaria.,"/pubmed/10946520","Aly MM, Safwat M, Mohamed M.","J Egypt Soc Parasitol. 2000 Aug	30(2):601-6.","J Egypt Soc Parasitol. 2000","PubMed","citation","PMID:10946520","pubmed","10946520","create date:2000/08/18 | first author:Aly MM",
			Usefulness of currently available methods for the diagnosis of Anisakis simplex allergy.,"/pubmed/10921461","Lorenzo S, Iglesias R, Leiro J, Ubeira FM, Ansotegui I, GarcÃ­a M, FernÃ¡ndez de Corres L.","Allergy. 2000 Jul	55(7):627-33.","Allergy. 2000","PubMed","citation","PMID:10921461","pubmed","10921461","create date:2000/08/02 | first author:Lorenzo S",
			Isolation and characterization of a major allergen from the fish parasite Anisakis simplex.,"/pubmed/10887322","Moneo I, Caballero ML, GÃ³mez F, Ortega E, Alonso MJ.","J Allergy Clin Immunol. 2000 Jul	106(1 Pt 1):177-82.","J Allergy Clin Immunol. 2000","PubMed","citation","PMID:10887322","pubmed","10887322","create date:2000/07/11 | first author:Moneo I",
			Specific and total IgE in patients with recurrent, acute urticaria caused by Anisakis simplex.,"/pubmed/10884871","Perteguer MJ, Chivato T, Montoro A, CuÃ©llar C, Mateos JM, Laguna R.","Ann Trop Med Parasitol. 2000 Apr	94(3):259-68.","Ann Trop Med Parasitol. 2000","PubMed","citation","PMID:10884871","pubmed","10884871","create date:2000/07/08 | first author:Perteguer MJ",
			[Anisakiasis in the year 2000].,"/pubmed/10866480","LÃ³pez Serrano MC, Moreno-Ancillo A, Alonso GÃ³mez A, Daschner A.","Rev Esp Enferm Dig. 2000 Mar	92(3):127-31. Review. Spanish. No abstract available. ","Rev Esp Enferm Dig. 2000","PubMed","citation","PMID:10866480","pubmed","10866480","create date:2000/06/24 | first author:LÃ³pez Serrano MC",
			Unusual sensitization to Anisakis simplex.,"/pubmed/10858998","Pulido-Marrero Z, GonzÃ¡lez-Mancebo E, Alfaya-Arias T, de la Hoz-Caballer B, Cuevas-AgustÃ­n M.","Allergy. 2000 Jun	55(6):586-7. No abstract available. ","Allergy. 2000","PubMed","citation","PMID:10858998","pubmed","10858998","create date:2000/06/20 | first author:Pulido-Marrero Z",
			Title,URL,Description,Details,ShortDetails,Resource,Type,Identifiers,Db,EntrezUID,Properties
			A double-blind, placebo-controlled oral challenge study with lyophilized larvae and antigen of the fish parasite, Anisakis simplex.,"/pubmed/10858988","Sastre J, Lluch-Bernal M, Quirce S, Arrieta I, Lahoz C, Del Amo A, FernÃ¡ndez-Caldas E, MaraÃ±Ã³n F.","Allergy. 2000 Jun	55(6):560-4.","Allergy. 2000","PubMed","citation","PMID:10858988","pubmed","10858988","create date:2000/06/20 | first author:Sastre J",
			Gastroallergic anisakiasis: findings in 22 patients.,"/pubmed/10847436","LÃ³pez-Serrano MC, Gomez AA, Daschner A, Moreno-Ancillo A, de Parga JM, Caballero MT, Barranco P, CabaÃ±as R.","J Gastroenterol Hepatol. 2000 May	15(5):503-6.","J Gastroenterol Hepatol. 2000","PubMed","citation","PMID:10847436","pubmed","10847436","create date:2000/06/10 | first author:LÃ³pez-Serrano MC",
			What does Anisakis simplex parasitism in gastro-allergic anisakiasis teach us about interpreting specific and total IgE values?,"/pubmed/10804096","Daschner A, Alonso-GÃ³mez A, LÃ³pez Serrano C.","Allergol Immunopathol (Madr). 2000 Mar-Apr	28(2):67-70.","Allergol Immunopathol (Madr). 2000","PubMed","citation","PMID:10804096","pubmed","10804096","create date:2000/05/10 | first author:Daschner A",
			Anisakis simplex: a cause of intestinal pseudo-obstruction.,"/pubmed/10799943","DomÃ­nguez Ortega J, Cimarra M, Sevilla M, Alonso Llamazares A, Moneo I, Robledo Echarren T, MartÃ­nez-CÃ³cera C.","Rev Esp Enferm Dig. 2000 Mar	92(3):132-9. English, Spanish. ","Rev Esp Enferm Dig. 2000","PubMed","citation","PMID:10799943","pubmed","10799943","create date:2000/05/09 | first author:DomÃ­nguez Ortega J",
1	1	1	Incidence of sensitivity to Anisakis simplex in a risk population of fishermen/fishmongers.,"/pubmed/10795653","Purello-D'Ambrosio F, Pastorello E, Gangemi S, Lombardo G, Ricciardi L, Fogliani O, Merendino RA.","Ann Allergy Asthma Immunol. 2000 Apr	84(4):439-44.","Ann Allergy Asthma Immunol. 2000","PubMed","citation","PMID:10795653","pubmed","10795653","create date:2000/05/05 | first author:Purello-D'Ambrosio F",
			Molecular cloning and characterization of an IgE-reactive protein from Anisakis simplex: Ani s 1.,"/pubmed/10779602","Arrieta I, del Barrio M, Vidarte L, del Pozo V, Pastor C, Gonzalez-Cabrero J, CÃ¡rdaba B, Rojo M, MÃ­nguez A, Cortegano I, Gallardo S, Aceituno E, Palomino P, Vivanco F, Lahoz C.","Mol Biochem Parasitol. 2000 Apr 15	107(2):263-8.","Mol Biochem Parasitol. 2000","PubMed","citation","PMID:10779602","pubmed","10779602","create date:2000/04/26 | first author:Arrieta I",
			Eosinophilic gastritis due to Anisakis: a case report.,"/pubmed/10757855","Esteve C, Resano A, DÃ­az-Tejeiro P, FernÃ¡ndez-BenÃ­tez M.","Allergol Immunopathol (Madr). 2000 Jan-Feb	28(1):21-3. English, Spanish. ","Allergol Immunopathol (Madr). 2000","PubMed","citation","PMID:10757855","pubmed","10757855","create date:2000/04/11 | first author:Esteve C",
			O-glycans as a source of cross-reactivity in determinations of human serum antibodies to Anisakis simplex antigens.,"/pubmed/10718853","Lorenzo S, RomarÃ­s F, Iglesias R, AudÃ­cana MT, Alonso JM, Leiro J, Ubeira FM.","Clin Exp Allergy. 2000 Apr	30(4):551-9.","Clin Exp Allergy. 2000","PubMed","citation","PMID:10718853","pubmed","10718853","create date:2000/03/16 | first author:Lorenzo S",
			Association of hypersensitivity to the nematode Anisakis simplex with HLA class II DRB1*1502-DQB1*0601 haplotype.,"/pubmed/10689122","SÃ¡nchez-Velasco P, MendizÃ¡bal L, AntÃ³n EM, Ocejo-Vinyals G, Jerez J, Leyva-CobiÃ¡n F.","Hum Immunol. 2000 Mar	61(3):314-9.","Hum Immunol. 2000","PubMed","citation","PMID:10689122","pubmed","10689122","create date:2000/02/26 | first author:SÃ¡nchez-Velasco P",
			Gastroallergic anisakiasis: borderline between food allergy and parasitic disease-clinical and allergologic evaluation of 20 patients with confirmed acute parasitism by Anisakis simplex.,"/pubmed/10629469","Daschner A, Alonso-GÃ³mez A, CabaÃ±as R, Suarez-de-Parga JM, LÃ³pez-Serrano MC.","J Allergy Clin Immunol. 2000 Jan	105(1 Pt 1):176-81.","J Allergy Clin Immunol. 2000","PubMed","citation","PMID:10629469","pubmed","10629469","create date:2000/01/12 | first author:Daschner A",
1	1	1	IgE response to Anisakis compared to seafood.,"/pubmed/10604562","Kimura S, Takagi Y, Gomi K.","Allergy. 1999 Nov	54(11):1225-6. No abstract available. ","Allergy. 1999","PubMed","citation","PMID:10604562","pubmed","10604562","create date:1999/12/22 | first author:Kimura S",
			Immunopathogenesis of human gastrointestinal infection by Anisakis simplex.,"/pubmed/10482840","del Pozo V, Arrieta I, TuÃ±on T, Cortegano I, Gomez B, CÃ¡rdaba B, Gallardo S, Rojo M, Renedo G, Palomino P, Tabar AI, Lahoz C.","J Allergy Clin Immunol. 1999 Sep	104(3 Pt 1):637-43.","J Allergy Clin Immunol. 1999","PubMed","citation","PMID:10482840","pubmed","10482840","create date:1999/09/14 | first author:del Pozo V",
			Usefulness of early serial measurement of specific and total immunoglobulin E in the diagnosis of gastro-allergic anisakiasis.,"/pubmed/10469036","Daschner A, Alonso-GÃ³mez A, Caballero T, Suarez-De-Parga JM, LÃ³pez-Serrano MC.","Clin Exp Allergy. 1999 Sep	29(9):1260-4.","Clin Exp Allergy. 1999","PubMed","citation","PMID:10469036","pubmed","10469036","create date:1999/09/01 | first author:Daschner A",
			Anisakiasis: immunity, allergy or both? Lessons on the natural role of immunoglobulin E from a nematode infestation.,"/pubmed/10469023","Pichler WJ.","Clin Exp Allergy. 1999 Sep	29(9):1161-3. No abstract available. ","Clin Exp Allergy. 1999","PubMed","citation","PMID:10469023","pubmed","10469023","create date:1999/09/01 | first author:Pichler WJ",
			Human immunoglobulin isotype profiles produced in response to antigens recognized by monoclonal antibodies specific to Anisakis simplex.,"/pubmed/10457114","Lorenzo S, Iglesias R, AudÃ­cana MT, GarcÃ­a-Villaescusa R, Pardo F, SanmartÃ­n ML, Ubeira FM.","Clin Exp Allergy. 1999 Aug	29(8):1095-101.","Clin Exp Allergy. 1999","PubMed","citation","PMID:10457114","pubmed","10457114","create date:1999/08/24 | first author:Lorenzo S",
			Asymptomatic gastroduodenal anisakiasis as the cause of anaphylaxis.,"/pubmed/10445801","GarcÃ­a-Labairu C, Alonso-MartÃ­nez JL, Martinez-EcheverrÃ­a A, Rubio-Vela T, Zozaya-Urmeneta JM.","Eur J Gastroenterol Hepatol. 1999 Jul	11(7):785-7.","Eur J Gastroenterol Hepatol. 1999","PubMed","citation","PMID:10445801","pubmed","10445801","create date:1999/08/13 | first author:GarcÃ­a-Labairu C",
			Dietary assessment in five cases of allergic reactions due to gastroallergic anisakiasis.,"/pubmed/10380786","Alonso A, Moreno-Ancillo A, Daschner A, LÃ³pez-Serrano MC.","Allergy. 1999 May	54(5):517-20.","Allergy. 1999","PubMed","citation","PMID:10380786","pubmed","10380786","create date:1999/06/25 | first author:Alonso A",
			[Hypersensitivity to Anisakis simplex: apropos of 36 cases].,"/pubmed/10070595","Mendizabal-Basagoiti L.","Allerg Immunol (Paris). 1999 Jan	31(1):15-7. French. ","Allerg Immunol (Paris). 1999","PubMed","citation","PMID:10070595","pubmed","10070595","create date:1999/03/10 | first author:Mendizabal-Basagoiti L",
			[Hypersensitivity to Anisakis simplex: apropos of 36 cases].,"/pubmed/10070595","Mendizabal-Basagoiti L.","Allerg Immunol (Paris). 1999 Jan	31(1):15-7. French. ","Allerg Immunol (Paris). 1999","PubMed","citation","PMID:10070595","pubmed","10070595","create date:1999/03/10 | first author:Mendizabal-Basagoiti L",
			Gastric anisakiasis: an underestimated cause of acute urticaria and angio-oedema?,"/pubmed/9892948","Daschner A, Alonso-GÃ³mez A, Caballero T, Barranco P, Suarez-De-Parga JM, LÃ³pez-Serrano MC.","Br J Dermatol. 1998 Nov	139(5):822-8.","Br J Dermatol. 1998","PubMed","citation","PMID:9892948","pubmed","9892948","create date:1999/01/20 | first author:Daschner A",
			Occupational asthma by Anisakis simplex.,"/pubmed/9819301","Armentia A, Lombardero M, Callejo A, MartÃ­n Santos JM, Gil FJ, Vega J, Arranz ML, MartÃ­nez C.","J Allergy Clin Immunol. 1998 Nov	102(5):831-4.","J Allergy Clin Immunol. 1998","PubMed","citation","PMID:9819301","pubmed","9819301","create date:1998/11/18 | first author:Armentia A",
			[Allergy to Anisakis simplex. Report of 2 cases and review of the literature].,"/pubmed/9803780","Rosel Rioja L, del Pozo Gil MD, Lobera Labairu T, Ibarra CucalÃ³n V, Blasco SarramÃ­an A, Oteo Revuelta JA.","Rev Clin Esp. 1998 Sep	198(9):598-600. Spanish. ","Rev Clin Esp. 1998","PubMed","citation","PMID:9803780","pubmed","9803780","create date:1998/11/06 | first author:Rosel Rioja L",
			Occupational conjunctivitis caused by sensitization to Anisakis simplex.,"/pubmed/9723684","AÃ±Ã­barro B, Seoane FJ.","J Allergy Clin Immunol. 1998 Aug	102(2):331-2. No abstract available. ","J Allergy Clin Immunol. 1998","PubMed","citation","PMID:9723684","pubmed","9723684","create date:1998/09/02 | first author:AÃ±Ã­barro B",
			Rheumatic manifestations in the course of anaphylaxis caused by Anisakis simplex.,"/pubmed/9631754","Cuende E, Audicana MT, GarcÃ­a M, Anda M, FernÃ¡ndez Corres L, JÃ­menez C, Vesga JC.","Clin Exp Rheumatol. 1998 May-Jun	16(3):303-4.","Clin Exp Rheumatol. 1998","PubMed","citation","PMID:9631754","pubmed","9631754","create date:1998/06/19 | first author:Cuende E",
			Allergenic cross-reactivity between third stage larvae of Hysterothylacium aduncum and Anisakis simplex.,"/pubmed/9580257","FernÃ¡ndez-Caldas E, Quirce S, MaraÃ±Ã³n F, Diez GÃ³mez ML, GijÃ³n Botella H, LÃ³pez RomÃ¡n R.","J Allergy Clin Immunol. 1998 Apr	101(4 Pt 1):554-5. No abstract available. ","J Allergy Clin Immunol. 1998","PubMed","citation","PMID:9580257","pubmed","9580257","create date:1998/05/15 | first author:FernÃ¡ndez-Caldas E",
			Anisakis, anisakiasis and IgE-mediated immunity to Anisakis simplex.,"/pubmed/9555622","Fraj LÃ¡zaro J, Remacha Tomey B, ColÃ¡s Sanz C, Ortega FernÃ¡ndez de Retana A, Lezaun Alfonso A.","J Investig Allergol Clin Immunol. 1998 Jan-Feb	8(1):61-3.","J Investig Allergol Clin Immunol. 1998","PubMed","citation","PMID:9555622","pubmed","9555622","create date:1998/04/29 | first author:Fraj LÃ¡zaro J",
			[Anaphylaxis by hypersensitivity to Anisakis: a pseudoallergic alimentary disease].,"/pubmed/9379775","RodrÃ­guez RodrÃ­guez M, Cuevas M.","Med Clin (Barc). 1997 Sep 20	109(9):359. Spanish. No abstract available. ","Med Clin (Barc). 1997","PubMed","citation","PMID:9379775","pubmed","9379775","create date:1998/02/12 | first author:RodrÃ­guez RodrÃ­guez M",
			Protein contact dermatitis caused by Anisakis simplex.,"/pubmed/9412764","Carretero AnÃ­barro P, Blanco Carmona J, GarcÃ­a Gonzalez F, Marcos Durantez M, Alonso Gil L, GarcÃ©s Sotillos M, Perez Gimenez R, Juste Picon S, Gutierrez Ortega MC.","Contact Dermatitis. 1997 Nov	37(5):247. No abstract available. ","Contact Dermatitis. 1997","PubMed","citation","PMID:9412764","pubmed","9412764","create date:1997/12/31 | first author:Carretero AnÃ­barro P",
			Anisakidae larval infection in fish fillets sold in Belgium.,"/pubmed/10321017","Piccolo G, Manfredi MT, Hoste L, Vercruysse J.","Vet Q. 1999 Apr	21(2):66-7.","Vet Q. 1999","PubMed","citation","PMID:10321017","pubmed","10321017","create date:1999/05/13 | first author:Piccolo G",
			Allergic reactions to anisakis simplex parasitizing seafood.,"/pubmed/9305232","Moreno-Ancillo A, Caballero MT, CabaÃ±as R, Contreras J, Martin-Barroso JA, Barranco P, LÃ³pez-Serrano MC.","Ann Allergy Asthma Immunol. 1997 Sep	79(3):246-50.","Ann Allergy Asthma Immunol. 1997","PubMed","citation","PMID:9305232","pubmed","9305232","create date:1997/09/26 | first author:Moreno-Ancillo A",
			Anaphylaxis with Anisakis simplex in the gastric mucosa.,"/pubmed/9235506","Alonso A, Daschner A, Moreno-Ancillo A.","N Engl J Med. 1997 Jul 31	337(5):350-1. No abstract available. ","N Engl J Med. 1997","PubMed","citation","PMID:9235506","pubmed","9235506","create date:1997/07/31 | first author:Alonso A",
			Systemic reactions to clotiazepam.,"/pubmed/9266002","GarcÃ­a F, Blanco JG, Marcos ML, Carretero PJ, GarcÃ©s MM, PÃ©rez R, Alonso L, Juste S.","Allergy. 1997 Jul	52(7):784-6. No abstract available. ","Allergy. 1997","PubMed","citation","PMID:9266002","pubmed","9266002","create date:1997/07/01 | first author:GarcÃ­a F",
			Some factors which influence the in vitro maintenance of Anisakis simplex (Nematoda).,"/pubmed/9437844","Iglesias L, Valero A, Adroher FJ.","Folia Parasitol (Praha). 1997	44(4):297-301.","Folia Parasitol (Praha). 1997","PubMed","citation","PMID:9437844","pubmed","9437844","create date:1997/01/01 | first author:Iglesias L",
			Periodate treatment of Anisakis simplex allergens.,"/pubmed/9201369","Moneo I, Audicana MT, Alday E, Curiel G, del Pozo MD, GarcÃ­a M.","Allergy. 1997 May	52(5):565-9.","Allergy. 1997","PubMed","citation","PMID:9201369","pubmed","9201369","create date:1997/05/01 | first author:Moneo I",
			Cross-reactivity between IgE-binding proteins from Anisakis, German cockroach, and chironomids.,"/pubmed/9201362","Pascual CY, Crespo JF, San Martin S, Ornia N, Ortega N, Caballero T, MuÃ±oz-Pereira M, Martin-Esteban M.","Allergy. 1997 May	52(5):514-20.","Allergy. 1997","PubMed","citation","PMID:9201362","pubmed","9201362","create date:1997/05/01 | first author:Pascual CY",
			Anisakis, anisakidosis, and allergy to Anisakis.,"/pubmed/9201358","Buendia E.","Allergy. 1997 May	52(5):481-2. No abstract available. ","Allergy. 1997","PubMed","citation","PMID:9201358","pubmed","9201358","create date:1997/05/01 | first author:Buendia E",
			Monoclonal antibodies against diagnostic Anisakis simplex antigens.,"/pubmed/9342739","Iglesias R, Leiro J, Santamarina MT, SanmartÃ­n ML, Ubeira FM.","Parasitol Res. 1997	83(8):755-61.","Parasitol Res. 1997","PubMed","citation","PMID:9342739","pubmed","9342739","create date:1997/01/01 | first author:Iglesias R",
			Sensitization to Anisakis simplex: an unusual presentation.,"/pubmed/9150840","Estrada RodrÃ­guez JL, Gozalo Reques F.","Allergol Immunopathol (Madr). 1997 Mar-Apr	25(2):95-7.","Allergol Immunopathol (Madr). 1997","PubMed","citation","PMID:9150840","pubmed","9150840","create date:1997/03/01 | first author:Estrada RodrÃ­guez JL",
			Cooking and freezing may not protect against allergenic reactions to ingested Anisakis simplex antigens in humans.,"/pubmed/9076923","Audicana L, Audicana MT, FernÃ¡ndez de Corres L, Kennedy MW.","Vet Rec. 1997 Mar 1	140(9):235. No abstract available. ","Vet Rec. 1997","PubMed","citation","PMID:9076923","pubmed","9076923","create date:1997/03/01 | first author:Audicana L",
			Anisakis simplex induces not only anisakiasis: report on 28 cases of allergy caused by this nematode.,"/pubmed/8959543","FernÃ¡ndez de Corres L, AudÃ­cana M, Del Pozo MD, MuÃ±oz D, FernÃ¡ndez E, Navarro JA, GarcÃ­a M, DÃ­ez J.","J Investig Allergol Clin Immunol. 1996 Sep-Oct	6(5):315-9.","J Investig Allergol Clin Immunol. 1996","PubMed","citation","PMID:8959543","pubmed","8959543","create date:1996/09/01 | first author:FernÃ¡ndez de Corres L",
			Laboratory determinations in Anisakis simplex allergy.,"/pubmed/8655894","del Pozo MD, Moneo I, de Corres LF, Audicana MT, MuÃ±oz D, Fernandez E, Navarro JA, GarcÃ­a M.","J Allergy Clin Immunol. 1996 Apr	97(4):977-84.","J Allergy Clin Immunol. 1996","PubMed","citation","PMID:8655894","pubmed","8655894","create date:1996/04/01 | first author:del Pozo MD",
			Recurrent anaphylaxis caused by Anisakis simplex parasitizing fish.,"/pubmed/7560669","Audicana MT, FernÃ¡ndez de Corres L, MuÃ±oz D, FernÃ¡ndez E, Navarro JA, del Pozo MD.","J Allergy Clin Immunol. 1995 Oct	96(4):558-60. No abstract available. ","J Allergy Clin Immunol. 1995","PubMed","citation","PMID:7560669","pubmed","7560669","create date:1995/10/01 | first author:Audicana MT",
			[Significance of detection of specific IgE in Anisakis-related diseases].,"/pubmed/1567281","Kasuya S, Koga K.","Arerugi. 1992 Feb	41(2 Pt 1):106-10. Japanese. ","Arerugi. 1992","PubMed","citation","PMID:1567281","pubmed","1567281","create date:1992/02/01 | first author:Kasuya S",
			[Seroepidemiologic data on anisakiasis. Prophylactic consequences for fish products].,"/pubmed/1772241","Petithory JC, Rousseau M, Siodlak F.","Ann Gastroenterol Hepatol (Paris). 1991 Nov	27(6):285-7. French. ","Ann Gastroenterol Hepatol (Paris). 1991","PubMed","citation","PMID:1772241","pubmed","1772241","create date:1991/11/01 | first author:Petithory JC",
			[Seroepidemiological data on anisakiasis: prophylactic consequences in fish products].,"/pubmed/1863866","Petithory JC, Rousseau M, Siodlak F.","Bull Acad Natl Med. 1991 Feb	175(2):273-7	discussion 277-9. French. ","Bull Acad Natl Med. 1991","PubMed","citation","PMID:1863866","pubmed","1863866","create date:1991/02/01 | first author:Petithory JC",
			Mackerel-induced urticaria and Anisakis.,"/pubmed/1969043","Kasuya S, Hamano H, Izumi S.","Lancet. 1990 Mar 17	335(8690):665. No abstract available. ","Lancet. 1990","PubMed","citation","PMID:1969043","pubmed","1969043","create date:1990/03/17 | first author:Kasuya S",
			Human and experimental anisakiasis in the United States.,"/pubmed/3527918","Desowitz RS.","Hokkaido Igaku Zasshi. 1986 May	61(3):358-71. Review.","Hokkaido Igaku Zasshi. 1986","PubMed","citation","PMID:3527918","pubmed","3527918","create date:1986/05/01 | first author:Desowitz RS",
			A review of eosinophil chemotaxis and function in Taenia taeniaeformis infections in the laboratory rat.,"/pubmed/3518212","Potter K, Leid RW.","Vet Parasitol. 1986 Mar	20(1-3):103-16. Review.","Vet Parasitol. 1986","PubMed","citation","PMID:3518212","pubmed","3518212","create date:1986/03/01 | first author:Potter K",
			[Detection of Anisakis larvae crude antigen specific IgE by means of enzyme linked immunosorbent assay].,"/pubmed/4062565","Takemoto Y, Tsuji M.","Arerugi. 1985 Jul	34(7):403-10. Japanese. No abstract available. ","Arerugi. 1985","PubMed","citation","PMID:4062565","pubmed","4062565","create date:1985/07/01 | first author:Takemoto Y",
			Radiological diagnosis of acute gastric anisakiasis.,"/pubmed/7360979","Nakata H, Takeda K, Nakayama T.","Radiology. 1980 Apr	135(1):49-53.","Radiology. 1980","PubMed","citation","PMID:7360979","pubmed","7360979","create date:1980/04/01 | first author:Nakata H",
			Studies on the etiologic mechanism of anisakiasis. --1. Immunological reactions of digestive tract induced by Anisakis larva.,"/pubmed/6445848","Asaishi K, Nishino C, Ebata T, Totsuka M, Hayasaka H, Suzuki T.","Gastroenterol Jpn. 1980 Apr	15(2):120-7.","Gastroenterol Jpn. 1980","PubMed","citation","PMID:6445848","pubmed","6445848","create date:1980/04/01 | first author:Asaishi K",

## Sheet: from references
included by references screening
1	Diagnosing human anisakiasis: recombinant Ani s 1 and Ani s 7 allergens versus the UniCAP 100 fluorescence enzyme immunoassay. Anadón AM, Rodríguez E, Gárate MT, Cuéllar C, Romarís F, Chivato T, Rodero M, González-Díaz H, Ubeira FM. Clin Vaccine Immunol. 2010 Apr;17(4):496-502. doi: 10.1128/CVI.00443-09. Epub 2010 Jan 27. PMID: 20107002
1	Anisakis simplex and Kudoa sp.: evaluation of specific antibodies in appendectomized patients. Andreu-Ballester JC, Pérez-Griera J, Ballester F, Colomer-Rubio E, Ortiz-Tarín I, Pelayo V, Rodero M, Cuéllar C. Exp Parasitol. 2008 Jul;119(3):433-6. doi: 10.1016/j.exppara.2008.03.014. Epub 2008 Apr 8.
1	Anisakis simplex, a relevant etiologic factor in acute urticaria. Del Pozo MD1, Audícana M, Diez JM, Munoz D, Ansotegui IJ, Fernández E, García M, Etxenagusia M, Moneo I, Fernández de Corres L. Allergy. 1997 May;52(5):576-9. PMID: 9201371
1	Sensitization to Anisakis simplex s.l. in a healthy population. Del Rey Moreno A1, Valero A, Mayorga C, Gómez B, Torres MJ, Hernández J, Ortiz M, Lozano Maldonado J. Acta Trop. 2006 Mar;97(3):265-9. Epub 2006 Jan 24.
1	Sensitization to Anisakis simplex: an unusual presentation. Estrada Rodríguez JL1, Gozalo Reques F. Allergol Immunopathol (Madr). 1997 Mar-Apr;25(2):95-7. PMID: 9150840
1	Association between immunoreactivity to Anisakis spp. antigens and high-risk pregnancy. Figueiredo I, Vericimo M, Terra L, Ferreira T, São Clemente SC, Teixeira G. Acta Parasitol. 2015 Dec;60(4):609-13. doi: 10.1515/ap-2015-0085.
1	The use of IgE immunoblotting as a diagnostic tool in Anisakis simplex allergy. García M1, Moneo I, Audicana MT, del Pozo MD, Muñoz D, Fernández E, Díez J, Etxenagusia MA, Ansotegui IJ, Fernández de Corres L. J Allergy Clin Immunol. 1997 Apr;99(4):497-501. PMID: 9111494
1	Enzyme-linked immunosorbent assay, immunoblot analysis and RAST fluoroimmunoassay analysis of serum responses against crude larval antigens of Anisakis simplex in a Spanish random population. García-Palacios L1, González ML, Esteban MI, Mirabent E, Perteguer MJ, Cuéllar C. J Helminthol. 1996 Dec;70(4):281-9. PMID: 8960225
1	Eosinophilic gastroenteritis and Anisakis. Gómez B1, Tabar AI, Tuñón T, Larrínaga B, Alvarez MJ, García BE, Olaguibel JM. Allergy. 1998 Dec;53(12):1148-54. PMID: 9930590
1	Anti-anisakis antibodies in the clinical course of Crohn's disease. Guillén-Bueno R1, Gutiérrez-Ramos R, Perteguer-Prieto MJ, Olveira-Martin A, Fernandez-Blanco I, Pozuelo-García A, Cuéllar del Hoyo C. Digestion. 1999;60(3):268-73. PMID: 10343141 DOI: 10.1159/000007668
1	Immunoglobulins anti-Anisakis simplex in patients with gastrointestinal diseases. Gutiérrez R1, Cuéllar C. J Helminthol. 2002 Jun;76(2):131-6. PMID: 12015825 DOI: 10.1079/JOH2001104
1	Seroprevalence of antibodies against Anisakis simplex larvae among health-examined residents in three hospitals of southern parts of Korea. Kim J1, Jo JO, Choi SH, Cho MK, Yu HS, Cha HJ, Ock M. Korean J Parasitol. 2011 Jun;49(2):139-44. doi: 10.3347/kjp.2011.49.2.139. Epub 2011 Jun 14. PMID: 21738269 PMCID: PMC3121070
1	Recidivous acute urticaria caused by Anisakis simplex. Montoro A1, Perteguer MJ, Chivato T, Laguna R, Cuéllar C. Allergy. 1997 Oct;52(10):985-91. PMID: 9360749
1	High Prevalence of Sensitization to Anisakis simplex (AK) in Patients with Increased Levels of Total IgE. C Pascual. JF Cresoo. N Orte~,a. N Ornia. MS San-Martin. M Martin- Esteban.-Madrid, Spain. J Allergy Clin Immunol Volume 97, Number 1, part 3
1	Anisakis simplex: the high prevalence in Madrid (Spain) and its relation with fish consumption. Puente P1, Anadón AM, Rodero M, Romarís F, Ubeira FM, Cuéllar C. Exp Parasitol. 2008 Feb;118(2):271-4. Epub 2007 Aug 3. PMID: 17825294 DOI: 10.1016/j.exppara.2007.07.002
1	Prevalence Of Anisakis simplex Sensitization In Patients With Suspicion Of Drug Allergy A Rodriguez. MJ Trujillo, P Tornero. ML Baeza, T Herrero. A PPrez., MP Diaz, M De Barrio Gregorio Marati6n Hospital, Madrid, Spain. J Allergy Clin Immunol January 2000
1	High prevalence of seropositivity to a major allergen of Anisakis simplex, Ani s 1, in dyspeptic patients. Toro C1, Caballero ML, Baquero M, García-Samaniego J, Casado I, Rubio M, Moneo I. Clin Diagn Lab Immunol. 2004 Jan;11(1):115-8. PMID: 14715556 PMCID: PMC321343
1	Seroepidemiology of five major zoonotic parasite infections in inhabitants of Sidoarjo, East Java, Indonesia. Uga S1, Ono K, Kataoka N, Hasan H. Southeast Asian J Trop Med Public Health. 1996 Sep;27(3):556-61. PMID: 9185269
